# Supplementary material for: Caenorhabditis elegans Lipin 1 moderates the lifespan‐shortening effects of dietary glucose by maintaining ω‐6 polyunsaturated fatty acids
Source: Aging Cell. 2020 May 31;19(6):e13150. doi: 10.1111/acel.13150 (PMC7294780; doi:10.1111/acel.13150)
Supplement: Supplementary file 2 — Dataset S1 [file ACEL-19-e13150-s002.xlsx]

## Sheet: Up_by_glucose_lpin-1_dep
Genes up-regulated by glucose-rich diets in a lpin-1-dependent manner
Number	Ensembl gene id	Gene symbol	Fold change (log2) in glucose, WT vs. control, WT	SEM of fold change (log2) in glucose, WT vs. control, WT	p value in glucose, WT vs. control, WT	Adjusted p value in glucose, WT vs. control, WT	Fold change (log2) in glucose, lpin-1 RNAi vs. control, lpin-1 RNAi	SEM of fold change (log2) in Glucose, lpin-1 RNAi vs. control, lpin-1 RNAi	p value in glucose, lpin-1 RNAi vs. control, lpin-1 RNAi	Adjusted p value in glucose, lpin-1 RNAi vs. control, lpin-1 RNAi	Description	Biotype
1	WBGene00044286	ugt-35	6.32717	2.45986	2.52153e-06	0.000128766	8.29569	2.64853	2.99567e-09	1.28189e-07	UDP-GlucuronosylTransferase	protein_coding
2	WBGene00004994	spp-9	0.0564737	0.20806	0.0318344	0.238714	7.89509	0.527681	3.65947e-50	3.21017e-47	SaPosin-like Protein family	protein_coding
3	WBGene00004997	spp-12	0.0020743	0.19606	0.911779	0.981562	6.82119	0.508697	5.87179e-41	3.56598e-38	SaPosin-like Protein family	protein_coding
4	WBGene00014732	F09F3.8	3.91742	0.49046	5.48905e-16	1.23023e-13	5.84349	0.347863	2.69525e-63	5.31974e-60		pseudogene
5	WBGene00012055	srsx-36	0.0833148	0.221639	0.0227259	0.190798	5.68179	2.53315	7.58518e-05	0.00117652	Serpentine Receptor, class SX	protein_coding
6	WBGene00015894	acdh-2	3.27103	0.692728	9.59476e-08	6.76117e-06	5.47425	0.826928	3.38573e-12	2.36551e-10	Acyl CoA DeHydrogenase	protein_coding
7	WBGene00008519	cyp-13B1	2.30655	0.303913	1.83634e-15	3.95107e-13	4.88332	0.349639	3.20192e-45	2.40754e-42	Putative cytochrome P450 cyp-13B1	protein_coding
8	WBGene00000646	H17B01.2	0.112198	0.232124	0.0913201	0.446015	4.77252	2.25116	0.000111826	0.00163796		protein_coding
9	WBGene00011833	T19B10.5	0.255521	0.223381	0.0541907	0.332121	4.68701	0.238372	1.45102e-87	7.63722e-84		protein_coding
10	WBGene00009963	fipr-26	0.000916773	0.196934	0.904849	0.981268	4.58478	0.567793	4.94848e-17	5.91944e-15	FIP (Fungus-Induced Protein) Related	protein_coding
11	WBGene00001108	dsl-6	2.29592	1.48704	0.00197059	0.0328506	4.54724	1.2427	1.04838e-05	0.000204875	Delta-like protein	protein_coding
12	WBGene00002051	ifa-3	2.47897	0.877903	0.000142827	0.00407208	4.44898	0.852904	7.4582e-09	2.93678e-07	Intermediate filament protein ifa-3	protein_coding
13	WBGene00001065	dpy-3	2.99844	0.661782	2.42081e-07	1.5439e-05	4.29111	0.673569	8.81557e-12	5.79991e-10	DumPY: shorter than wild-type	protein_coding
14	WBGene00019565	cyp-35A3	1.81135	0.998278	0.0016038	0.0280396	4.00985	0.846834	7.84288e-08	2.52218e-06	CYtochrome P450 family	protein_coding
15	WBGene00013007	Y48E1B.8	0.00364569	0.160366	0.980105	0.9963	3.96403	0.559413	3.26397e-13	2.57691e-11		protein_coding
16	WBGene00017937	F30H5.3	0.0646416	0.211078	0.0594122	0.350031	3.91847	1.21982	4.63209e-05	0.000762677		protein_coding
17	WBGene00001773	gst-25	0.0437919	0.199721	0.322692	0.732531	3.8114	1.49356	0.000607208	0.00683379	Glutathione S-Transferase	protein_coding
18	WBGene00016319	C32D5.12	2.34418	0.285028	9.13232e-18	2.54083e-15	3.66571	0.266098	2.45571e-44	1.6859e-41		protein_coding
19	WBGene00000133	amt-1	1.79668	0.182553	4.34243e-24	1.79676e-21	3.6162	0.202611	5.20763e-73	1.64457e-69	Putative ammonium transporter 1	protein_coding
20	WBGene00012255	lpr-6	2.11111	0.725614	0.000122501	0.00357469	3.59676	0.747307	6.07583e-08	1.98218e-06	LiPocalin-Related protein	protein_coding
21	WBGene00010573	K04H4.2	1.56058	0.983607	0.00238704	0.0381383	3.58231	0.815201	5.21169e-07	1.39243e-05		protein_coding
22	WBGene00009787	F46F2.3	-0.0342141	0.150307	0.725968	0.928358	3.56168	0.233891	1.06479e-53	1.12087e-50		protein_coding
23	WBGene00001858	hil-7	2.27569	0.844299	0.000205536	0.00547315	3.53995	0.78957	2.60132e-07	7.53666e-06	HIstone H1 Like; Histone H1.Q	protein_coding
24	WBGene00007989	fipr-22	2.25218	0.591564	1.19685e-05	0.000503549	3.53118	0.282808	4.45254e-37	2.00873e-34	FIP (Fungus-Induced Protein) Related	protein_coding
25	WBGene00006418	tag-38	2.1917	0.219632	1.17352e-24	4.98344e-22	3.48183	0.216083	3.0544e-59	4.38445e-56		protein_coding
26	WBGene00044109	K02E11.10	-0.0753283	0.215572	0.0681055	0.376634	3.47498	1.31548	0.000479706	0.00561079		protein_coding
27	WBGene00019272	H42K12.3	1.77583	0.686719	0.000318041	0.00777611	3.37637	0.63953	6.29576e-09	2.51671e-07		protein_coding
28	WBGene00001828	hch-1	1.99054	0.533	7.38455e-06	0.000330095	3.23266	0.513349	1.36364e-11	8.78849e-10	Zinc metalloproteinase nas-34	protein_coding
29	WBGene00013849	ZC84.6	1.9545	1.02152	0.0020161	0.0333681	3.0797	0.928398	6.5473e-05	0.00102663		protein_coding
30	WBGene00008803	lips-10	1.5783	0.156423	4.01078e-25	1.74924e-22	3.07594	0.149814	8.97184e-95	7.08327e-91	LIPaSe related	protein_coding
31	WBGene00012186	mlt-11	1.97624	0.552376	1.34065e-05	0.000552423	3.07375	0.528265	2.76995e-10	1.46208e-08		protein_coding
32	WBGene00206521	T02G5.15	0.0959773	0.230411	0.0162696	0.153355	3.06922	1.69283	0.00289113	0.0245964		protein_coding
33	WBGene00008629	cpt-5	1.51576	0.181637	4.03194e-18	1.14146e-15	3.03656	0.193168	1.15923e-56	1.52535e-53	Carnitine Palmitoyl Transferase	protein_coding
34	WBGene00018543	ugt-32	0.653337	0.340923	0.00309664	0.0464854	2.96738	0.477293	5.15491e-11	3.02588e-09	UDP-GlucuronosylTransferase	protein_coding
35	WBGene00015483	C05D11.5	1.80133	0.227968	1.44455e-16	3.46536e-14	2.9635	0.228835	1.62372e-39	9.15661e-37	Putative hydroxypyruvate isomerase	protein_coding
36	WBGene00019318	K02E10.4	0.187956	0.329079	0.0192217	0.172036	2.95525	0.654303	2.76505e-07	7.93821e-06		protein_coding
37	WBGene00003522	nas-3	0.0111313	0.181478	0.88686	0.975847	2.95027	0.975446	0.000316111	0.00397281	Zinc metalloproteinase nas-3	protein_coding
38	WBGene00008743	F13D12.9	1.02153	0.273275	1.09811e-05	0.000472538	2.86201	0.204248	9.43061e-46	7.44546e-43		protein_coding
39	WBGene00015896	C17C3.15	1.50448	0.236043	1.0263e-11	1.29387e-09	2.76224	0.230913	4.52347e-34	1.78564e-31		protein_coding
40	WBGene00019853	srsx-20	0.062808	0.203096	0.26898	0.692403	2.7505	0.616848	6.18985e-07	1.63393e-05		pseudogene
41	WBGene00012256	lpr-5	0.0829043	0.22096	0.0325977	0.242298	2.73927	1.11542	0.000393626	0.00475768	LiPocalin-Related protein	protein_coding
42	WBGene00010893	cutl-9	1.67726	0.535001	6.71932e-05	0.00211777	2.71748	0.538436	1.57255e-08	5.85626e-07	CUTiclin-Like	protein_coding
43	WBGene00011450	ttr-22	0.425784	0.554222	0.0178121	0.163005	2.71632	0.417618	5.37686e-12	3.62823e-10	TransThyretin-Related family domain	protein_coding
44	WBGene00045096	K01A6.7	0.0130885	0.198038	0.529174	0.85078	2.70187	1.12796	0.000689988	0.00756066		protein_coding
45	WBGene00022313	Y77E11A.12	1.29248	0.172052	4.00177e-15	8.07208e-13	2.69426	0.158587	1.09782e-65	2.88909e-62		protein_coding
46	WBGene00005018	sqt-3	1.5238	0.453148	3.15827e-05	0.00115045	2.69182	0.430651	1.99658e-11	1.25103e-09	Cuticle collagen 1	protein_coding
47	WBGene00012165	cutl-6	0.02229	0.195458	0.580659	0.875253	2.67618	1.36784	0.00327157	0.0271872	CUTiclin-Like	protein_coding
48	WBGene00021095	mlt-8	1.38656	0.392943	1.82984e-05	0.000727293	2.57722	0.381307	6.91906e-13	5.32936e-11		protein_coding
49	WBGene00019404	K05B2.4	0.559183	0.532969	0.01149	0.120555	2.57442	0.347327	9.06395e-15	8.78035e-13		protein_coding
50	WBGene00020157	T02B11.6	0.48527	0.346679	0.0106998	0.114422	2.5473	0.270659	4.67331e-22	9.11007e-20		protein_coding
51	WBGene00011262	pho-8	1.44865	0.382766	7.69754e-06	0.000342191	2.50965	0.37075	9.55255e-13	7.25167e-11	Intestinal acid PHOsphatase	protein_coding
52	WBGene00007947	C35A5.3	0.606976	0.30192	0.00278224	0.0428824	2.45329	0.308491	1.08374e-16	1.27704e-14		protein_coding
53	WBGene00017498	pud-4	-0.00865021	0.188686	0.866147	0.969886	2.43945	1.07605	0.000973458	0.0100463	Protein Up-regulated in Daf-2(Gf)	protein_coding
54	WBGene00017485	F15E6.4	0.219	0.306016	0.0583283	0.347194	2.4098	0.400622	7.81616e-11	4.4879e-09		protein_coding
55	WBGene00000668	col-93	-0.102341	0.165932	0.33821	0.740413	2.3997	0.230753	1.81443e-26	4.8559e-24	COLlagen	protein_coding
56	WBGene00020891	T28C12.4	1.01594	0.227012	4.52269e-07	2.74371e-05	2.38134	0.218502	7.11073e-29	2.20154e-26	Carboxylic ester hydrolase	protein_coding
57	WBGene00000469	ces-2	1.32317	0.388679	2.90768e-05	0.00107487	2.37079	0.378161	1.70724e-11	1.08262e-09	Cell death specification protein 2	protein_coding
58	WBGene00000731	col-158	0.00334936	0.16084	0.975541	0.995089	2.35479	0.518663	5.02503e-07	1.34483e-05	COLlagen	protein_coding
59	WBGene00021873	clec-82	0.0736659	0.209432	0.180846	0.608143	2.34991	0.851242	0.000327662	0.00407385	C-type LECtin	protein_coding
60	WBGene00018256	cutl-28	0.147205	0.2792	0.0119337	0.124081	2.30439	0.839009	0.000219176	0.00291557	CUTiclin-Like	protein_coding
61	WBGene00010661	tyr-2	0.144558	0.142042	0.173994	0.599891	2.29386	0.15768	3.42955e-49	2.85013e-46	TYRosinase	protein_coding
62	WBGene00000620	col-43	0.0939113	0.172625	0.360855	0.754666	2.25816	0.916366	0.00159215	0.015292	COLlagen; Collagen	protein_coding
63	WBGene00011107	R07E3.6	0.161086	0.263963	0.0776472	0.410009	2.23383	0.62849	2.26445e-05	0.000406777		protein_coding
64	WBGene00000111	alh-5	0.63277	0.186504	6.02204e-05	0.00192431	2.12104	0.189532	5.2703e-30	1.73371e-27	Aldehyde dehydrogenase	protein_coding
65	WBGene00021491	comt-4	0.184327	0.334321	0.0101684	0.110052	2.11424	0.841157	0.000461095	0.00542122	Catechol-O-MethylTransferase family	protein_coding
66	WBGene00007992	fipr-24	0.051478	0.205251	0.0963349	0.460378	2.11127	0.546175	6.01258e-06	0.000125747	FIP (Fungus-Induced Protein) Related	protein_coding
67	WBGene00006670	twk-16	-0.0561867	0.152537	0.574859	0.873793	2.09786	0.382713	3.29641e-09	1.38432e-07	Potassium channel subunit n2P16; TWiK family of potassium channels	protein_coding
68	WBGene00009573	F40E10.5	-0.0282603	0.193896	0.571312	0.871632	2.08967	1.22388	0.00464157	0.0360681		protein_coding
69	WBGene00077701	poml-3	0.206278	0.149829	0.0660699	0.370198	2.06687	0.206438	8.1293e-25	2.03749e-22	PON (Paraoxonase) and MEC-6 Like	protein_coding
70	WBGene00003937	pax-1	0.0986189	0.230407	0.0306536	0.232889	2.06515	1.2604	0.00301924	0.0254532	PAX (Paired box) transcription factor	protein_coding
71	WBGene00000656	col-80	-0.067802	0.148661	0.492732	0.833158	2.05913	0.207477	1.90215e-24	4.62076e-22	Putative cuticle collagen 80	protein_coding
72	WBGene00271415	T05A7.13	0.117344	0.245986	0.0211381	0.182312	2.05498	1.02856	0.00127916	0.0127191		protein_coding
73	WBGene00015419	srsx-18	0.0388458	0.194721	0.489362	0.831587	2.05289	0.948037	0.00178723	0.0168106	Serpentine Receptor, class SX	protein_coding
74	WBGene00019761	M03F8.1	0.254916	0.386324	0.0331093	0.244202	2.05197	0.31545	4.42429e-12	3.05063e-10		protein_coding
75	WBGene00000698	col-124	-0.300337	0.196968	0.0246761	0.200809	2.02444	0.195693	2.59271e-26	6.71129e-24	COLlagen	protein_coding
76	WBGene00015950	C18A11.4	0.367288	0.524036	0.0214615	0.184215	1.99625	0.696384	0.000303585	0.00383467		protein_coding
77	WBGene00000752	col-179	-0.328614	0.167894	0.00941492	0.103915	1.97258	0.16754	3.20826e-33	1.23557e-30	COLlagen	protein_coding
78	WBGene00021025	cutl-13	0.0886824	0.223232	0.043427	0.292114	1.86941	1.26807	0.00381611	0.030696	CUTiclin-Like	protein_coding
79	WBGene00044514	R09E12.9	0.469759	0.856446	0.0134709	0.135018	1.79308	0.557397	6.07989e-05	0.000962903		protein_coding
80	WBGene00011112	R07E5.4	-0.108425	0.161878	0.305364	0.721492	1.78381	0.246096	2.76151e-14	2.49167e-12		protein_coding
81	WBGene00019472	cyp-35B1	0.133572	0.253664	0.0504773	0.318682	1.77762	0.882197	0.0016809	0.0160081	CYtochrome P450 family	protein_coding
82	WBGene00194674	F23D12.11	-0.110868	0.145381	0.285467	0.705688	1.77516	0.186772	1.23084e-22	2.46012e-20		protein_coding
83	WBGene00008564	acox-1.1	0.743501	0.111848	2.54668e-12	3.54273e-10	1.74534	0.113392	1.24014e-54	1.3987e-51	Acyl-coenzyme A oxidase	protein_coding
84	WBGene00020130	igcm-2	0.392119	0.797446	0.0149993	0.145809	1.73121	0.533832	5.55837e-05	0.000891938	ImmunoGlobulin-like Cell adhesion Molecule family	protein_coding
85	WBGene00016926	nhr-171	0.0366277	0.191594	0.553787	0.865097	1.72196	0.762001	0.00114662	0.0115319	Nuclear Hormone Receptor family	protein_coding
86	WBGene00006927	vit-3	0.138977	0.180319	0.209757	0.64022	1.71909	0.236881	2.38915e-14	2.18061e-12	Vitellogenin-3	protein_coding
87	WBGene00000468	ces-1	0.0879424	0.21989	0.0902461	0.443049	1.69572	1.02391	0.00219363	0.0198268	CES-1; CEll death Specification	protein_coding
88	WBGene00001478	fmo-3	0.240361	0.191288	0.0568758	0.342209	1.69326	0.205049	8.62385e-18	1.13476e-15	Flavin-containing monooxygenase	protein_coding
89	WBGene00001752	gst-4	0.653655	0.117829	2.66219e-09	2.48322e-07	1.6899	0.12771	3.47373e-41	2.19401e-38	Glutathione S-transferase 4	protein_coding
90	WBGene00000433	ceh-8	0.0724606	0.212051	0.111081	0.497332	1.68657	0.997659	0.002542	0.0222202	Homeobox protein ceh-8	protein_coding
91	WBGene00012168	W01A8.6	-0.0257723	0.153651	0.789062	0.948831	1.6843	0.29668	8.44439e-10	4.01617e-08		protein_coding
92	WBGene00017490	pud-2.1	-0.171962	0.26579	0.0799679	0.414872	1.67797	0.456843	1.08106e-05	0.000210481	Protein Up-regulated in Daf-2(Gf)	protein_coding
93	WBGene00013169	Y53F4B.23	-0.142533	0.190711	0.194778	0.627161	1.67509	0.344112	8.01721e-08	2.573e-06		protein_coding
94	WBGene00005228	srh-2	0.0658549	0.212331	0.0221796	0.188003	1.66767	1.90512	0.00658917	0.0476606	Serpentine Receptor, class H	protein_coding
95	WBGene00008565	acox-1.2	0.0209585	0.159496	0.830312	0.959452	1.64664	0.296692	1.59249e-09	7.30971e-08	Acyl-coenzyme A oxidase	protein_coding
96	WBGene00019540	K08D12.6	-0.101725	0.201468	0.258762	0.682633	1.64077	0.384293	1.03249e-06	2.62107e-05		protein_coding
97	WBGene00000732	col-159	-0.544844	0.3008	0.00467725	0.0633331	1.60249	0.28212	8.47717e-10	4.01965e-08	COLlagen	protein_coding
98	WBGene00019187	H11E01.2	0.176786	0.224407	0.126495	0.527439	1.59041	0.371877	1.17879e-06	2.9686e-05		protein_coding
99	WBGene00022386	Y95B8A.6	0.027198	0.137655	0.779832	0.946248	1.57769	0.177511	4.13985e-20	6.67023e-18		protein_coding
100	WBGene00004228	ptr-14	0.00125138	0.13284	0.99467	0.998728	1.55825	0.179558	2.25942e-19	3.49767e-17	PaTched Related family	protein_coding
101	WBGene00021619	Y47D7A.6	-1.47973	0.322505	2.25947e-07	1.45263e-05	1.55518	0.545821	0.000266615	0.00341987		protein_coding
102	WBGene00013147	eyg-1	0.192133	0.344192	0.0127747	0.130619	1.51519	0.719373	0.00142497	0.0139321	EYG (Drosophila eyegone) homolog	protein_coding
103	WBGene00022104	acsd-1	-0.116378	0.125886	0.2377	0.663796	1.51338	0.209088	3.58217e-14	3.21303e-12	2-amino-3-carboxymuconate-6-semialdehyde decarboxylase	protein_coding
104	WBGene00017754	F23F12.8	0.0728862	0.206139	0.234171	0.660863	1.51023	0.775438	0.00218726	0.019788		protein_coding
105	WBGene00001690	grd-1	-0.145162	0.219645	0.161649	0.58138	1.5026	0.328723	3.32053e-07	9.39628e-06	GRounDhog (Hedgehog-like family)	protein_coding
106	WBGene00020976	oac-51	0.0569927	0.193736	0.422565	0.796009	1.48775	0.60071	0.000632974	0.00708339	O-ACyltransferase homolog	protein_coding
107	WBGene00003517	nac-1	0.211739	0.164221	0.0702829	0.384069	1.46246	0.18416	1.43493e-16	1.67833e-14	Sodium-dependent low-affinity dicarboxylate transporter 1	protein_coding
108	WBGene00021236	pud-1.2	-0.142133	0.232894	0.131586	0.536076	1.46067	0.430023	3.34359e-05	0.000573239	Protein Up-regulated in Daf-2(Gf)	protein_coding
109	WBGene00013074	hmit-1.2	0.351248	0.21405	0.0151744	0.147113	1.45517	0.208728	2.15349e-13	1.75276e-11	H(+) MyoInositol coTransporter	protein_coding
110	WBGene00013852	hhat-1	0.0933785	0.225152	0.0553279	0.336661	1.45449	1.18807	0.004743	0.0366758	Homolog of Hedgehog AcylTransferase	protein_coding
111	WBGene00021156	Y4C6B.2	0.242143	0.217445	0.0626815	0.36001	1.45137	0.243294	1.59187e-10	8.81184e-09		protein_coding
112	WBGene00020528	lgc-54	0.0769318	0.197048	0.334028	0.738636	1.44163	0.523618	0.000307941	0.0038806	Ligand-Gated ion Channel	protein_coding
113	WBGene00020149	T01D1.4	0.433196	0.152669	0.000617877	0.0135287	1.43576	0.147451	1.52437e-23	3.29723e-21	1,2-dihydroxy-3-keto-5-methylthiopentene dioxygenase homolog 1	protein_coding
114	WBGene00009902	drd-1	-0.0981215	0.151401	0.345454	0.744771	1.43247	0.200581	6.13838e-14	5.32555e-12	Dietary restriction down regulated	protein_coding
115	WBGene00019654	K11G9.3	0.011759	0.169493	0.901213	0.980335	1.42883	0.64499	0.00140322	0.0137791	Carboxylic ester hydrolase	protein_coding
116	WBGene00003633	nhr-43	0.28169	0.274224	0.0459053	0.301987	1.42645	0.295097	8.56757e-08	2.72746e-06	Nuclear Hormone Receptor family	protein_coding
117	WBGene00018113	F36H9.5	0.213745	0.301273	0.0597553	0.351027	1.42247	0.434313	5.38354e-05	0.00086741		protein_coding
118	WBGene00045276	F18E3.13	0.179431	0.174929	0.121859	0.520083	1.40688	0.213211	3.18179e-12	2.24288e-10		protein_coding
119	WBGene00017126	E04F6.6	0.0364613	0.128459	0.712763	0.924831	1.36591	0.172544	1.80977e-16	2.07293e-14		protein_coding
120	WBGene00003771	nlp-33	-0.165294	0.129597	0.107474	0.488333	1.36065	0.145485	5.63815e-22	1.08569e-19	Neuropeptide-like protein 33	protein_coding
121	WBGene00016535	C39D10.8	-0.101688	0.157797	0.331499	0.737228	1.33935	0.246026	3.29334e-09	1.38432e-07		protein_coding
122	WBGene00000712	col-139	-0.149853	0.244236	0.108253	0.489869	1.3371	0.445969	0.000139724	0.0019894	COLlagen	protein_coding
123	WBGene00022283	lgc-27	0.220964	0.319473	0.0521754	0.324577	1.33567	0.442518	0.000154121	0.00216125	Ligand-Gated ion Channel	protein_coding
124	WBGene00011462	vap-2	-0.0657336	0.176701	0.483352	0.829331	1.32516	0.357376	1.39044e-05	0.000263566	Venom-Allergen-like Protein	protein_coding
125	WBGene00002983	lgx-1	0.0523015	0.186876	0.506996	0.840583	1.32152	0.461575	0.00021957	0.00291776	Lin-12 and Glp-1 X-hybridizing	protein_coding
126	WBGene00009830	cutl-18	0.0704786	0.185401	0.427149	0.798246	1.31838	0.563826	0.00104744	0.0106828	CUTiclin-Like	protein_coding
127	WBGene00000675	col-101	-0.123787	0.159294	0.258233	0.682349	1.30992	0.204236	9.76502e-12	6.37147e-10	COLlagen	protein_coding
128	WBGene00010799	chil-12	0.0879457	0.195231	0.31951	0.730715	1.28002	0.422078	0.000139015	0.00198192	CHItinase-Like	protein_coding
129	WBGene00000608	col-19	-0.0315176	0.120198	0.739345	0.933773	1.27324	0.151501	3.2708e-18	4.45224e-16	Cuticle collagen 19	protein_coding
130	WBGene00001713	grl-4	0.125917	0.140085	0.229477	0.658517	1.26621	0.181664	2.45077e-13	1.97437e-11	GRound-Like (Grd related)	protein_coding
131	WBGene00006675	twk-22	0.064236	0.143099	0.527297	0.850513	1.26512	0.231422	3.60075e-09	1.50015e-07	TWiK family of potassium channels	protein_coding
132	WBGene00004230	ptr-16	-0.00115456	0.170894	0.986082	0.997632	1.26363	0.48743	0.000528949	0.00607426	PaTched Related family	protein_coding
133	WBGene00007473	chil-8	-0.0490303	0.18149	0.554925	0.865601	1.24792	0.568447	0.00152079	0.0147411	CHItinase-Like	protein_coding
134	WBGene00000703	col-129	-0.403629	0.308533	0.0163222	0.153375	1.24767	0.283363	6.7758e-07	1.77429e-05	COLlagen	protein_coding
135	WBGene00000754	col-181	-0.0615815	0.110591	0.624505	0.892515	1.24728	0.130924	1.45457e-22	2.87096e-20	COLlagen	protein_coding
136	WBGene00018352	fbxc-20	0.195327	0.337435	0.0216892	0.185576	1.22533	0.653112	0.00245721	0.0216393	F-box C protein	protein_coding
137	WBGene00012883	Y45F10D.2	-0.000532141	0.181192	0.990372	0.998577	1.222	0.574494	0.00182782	0.0170809		protein_coding
138	WBGene00011524	T06D8.3	0.117477	0.242912	0.0385556	0.269219	1.22185	1.02486	0.00582603	0.0432908		protein_coding
139	WBGene00004257	pxn-2	0.0788143	0.153289	0.450042	0.809624	1.21634	0.221071	2.71029e-09	1.17248e-07	PeroXidasiN (Drosophila peroxidase) homolog	protein_coding
140	WBGene00011753	T13F3.6	-1.31971	0.252552	8.80969e-09	7.60224e-07	1.20896	0.29306	2.72057e-06	6.23481e-05		protein_coding
141	WBGene00009371	F33H2.8	0.19531	0.326428	0.0300416	0.229754	1.20832	0.581321	0.00172063	0.0163176		protein_coding
142	WBGene00006778	unc-42	0.161901	0.300859	0.00783236	0.0899579	1.20277	1.07302	0.00597596	0.0441349		protein_coding
143	WBGene00000722	col-149	-0.0132203	0.140719	0.892792	0.97772	1.18934	0.229366	1.75655e-08	6.49553e-07	COLlagen	protein_coding
144	WBGene00006925	vit-1	0.103046	0.174135	0.324211	0.732649	1.17877	0.259524	3.95038e-07	1.09241e-05	Vitellogenin-1	protein_coding
145	WBGene00012814	Y43F8B.3	0.162723	0.271494	0.0617984	0.357562	1.17354	0.516766	0.00119434	0.011951		protein_coding
146	WBGene00008652	F10D11.6	-0.199225	0.11994	0.0470325	0.306211	1.16018	0.124218	9.25145e-22	1.68176e-19		protein_coding
147	WBGene00008333	C55A6.4	-0.7378	0.218611	4.91494e-05	0.00165925	1.14665	0.268794	1.41989e-06	3.49768e-05		protein_coding
148	WBGene00000757	col-184	-0.0114105	0.0995176	0.928215	0.982597	1.12636	0.116682	4.96204e-23	1.0282e-20	COLlagen	protein_coding
149	WBGene00000733	col-160	-0.159105	0.162593	0.157184	0.574439	1.11996	0.193359	6.37805e-10	3.10832e-08	COLlagen	protein_coding
150	WBGene00016093	srsx-34	-0.285372	0.224986	0.0378093	0.267366	1.11943	0.239928	2.27804e-07	6.72341e-06	Serpentine Receptor, class SX	protein_coding
151	WBGene00019489	K07E1.1	-0.149199	0.173085	0.181059	0.608143	1.11122	0.225558	6.00428e-08	1.96289e-06	1,2-dihydroxy-3-keto-5-methylthiopentene dioxygenase homolog 2	protein_coding
152	WBGene00000696	col-122	-0.0381383	0.112832	0.678984	0.91385	1.08654	0.137208	2.10014e-16	2.35186e-14	COLlagen	protein_coding
153	WBGene00008707	F11E6.3	-0.0900857	0.147817	0.382517	0.76788	1.08373	0.197307	3.33045e-09	1.3949e-07		protein_coding
154	WBGene00017841	F26G1.5	-0.179867	0.209094	0.124822	0.525777	1.07846	0.332182	8.34091e-05	0.00127743		protein_coding
155	WBGene00002055	ifc-1	-0.114651	0.149608	0.277632	0.6985	1.07759	0.265327	4.20018e-06	9.16033e-05	Intermediate filament protein ifc-1	protein_coding
156	WBGene00009626	F42A8.1	-0.291295	0.171764	0.0213285	0.183366	1.0488	0.178079	3.23143e-10	1.65663e-08		protein_coding
157	WBGene00000669	col-94	-0.237791	0.199015	0.0596073	0.350796	1.03515	0.216531	1.45625e-07	4.44763e-06	COLlagen	protein_coding
158	WBGene00000751	col-178	-0.130204	0.10715	0.150397	0.565857	1.03242	0.11785	1.80536e-19	2.82243e-17	COLlagen	protein_coding
159	WBGene00020394	T10B5.8	-0.0400414	0.171281	0.651763	0.903459	1.03045	0.430203	0.000992877	0.01022		protein_coding
160	WBGene00008205	sams-1	-0.11716	0.117325	0.221283	0.651478	1.02942	0.134265	1.46959e-15	1.52664e-13	Probable S-adenosylmethionine synthase 1	protein_coding
161	WBGene00019819	R02D3.1	-0.16099	0.105822	0.0732619	0.394593	1.00735	0.115696	3.10569e-19	4.71528e-17		protein_coding

## Sheet: Down_by_glucose_lpin-1_dep
Genes down-regulated by glucose-rich diets in a lpin-1 dependent manner
Number	Ensembl gene id	Gene symbol	Fold change (log2) in glucose, WT vs. control, WT	SEM of fold change (log2) in glucose, WT vs. control, WT	p value in glucose, WT vs. control, WT	Adjusted p value in glucose, WT vs. control, WT	Fold change (log2) in glucose, lpin-1 RNAi vs. control, lpin-1 RNAi	SEM of fold change (log2) in Glucose, lpin-1 RNAi vs. control, lpin-1 RNAi	p value in glucose, lpin-1 RNAi vs. control, lpin-1 RNAi	Adjusted p value in glucose, lpin-1 RNAi vs. control, lpin-1 RNAi	Description	Biotype
1	WBGene00015884	C17B7.10	-3.41988	1.38422	0.000879808	0.017836	-4.54736	0.659362	3.22879e-13	2.56194e-11		protein_coding
2	WBGene00016577	clec-3	-0.0678963	0.204932	0.238938	0.664603	-4.04539	2.38922	0.000645664	0.00718466	C-type LECtin	protein_coding
3	WBGene00008631	F10A3.1	0.00344762	0.197849	0.917284	0.981562	-4.00756	1.09324	1.62049e-05	0.000303233		protein_coding
4	WBGene00020881	T28A11.19	-2.50857	0.498887	3.96666e-08	2.97721e-06	-4.00556	0.331501	7.58874e-35	3.23855e-32		protein_coding
5	WBGene00015878	C17B7.4	-2.53242	0.838345	0.000157188	0.00441138	-3.90437	0.6766	8.06347e-10	3.86998e-08		protein_coding
6	WBGene00015877	C17B7.3	-1.89356	0.845434	0.00122891	0.0229525	-3.61784	0.899806	8.18025e-06	0.000165324		protein_coding
7	WBGene00018062	F35F10.13	-0.149391	0.280241	0.0158221	0.151077	-3.53084	0.6429	2.00828e-09	8.98321e-08		protein_coding
8	WBGene00015886	C17B7.12	-0.071845	0.213525	0.0758007	0.403691	-3.48293	1.24991	0.000602681	0.00679738		protein_coding
9	WBGene00018918	F56A4.10	-0.0224427	0.193649	0.629869	0.894299	-3.35684	0.949801	2.96873e-05	0.000514558		protein_coding
10	WBGene00020882	T28A11.20	-0.0837891	0.222181	0.0083343	0.0947117	-3.24194	0.865139	1.31448e-05	0.000250975		protein_coding
11	WBGene00020870	T28A11.3	-0.22601	0.457193	0.00410824	0.0572493	-3.217	0.81397	6.47262e-06	0.0001343		protein_coding
12	WBGene00019660	K11H12.4	-1.98643	0.263518	1.96748e-15	4.17753e-13	-3.12428	0.249766	3.41964e-37	1.63624e-34		protein_coding
13	WBGene00017199	clec-45	-0.222049	0.448243	0.00477639	0.0643138	-2.85047	0.707256	3.70023e-06	8.14875e-05	C-type LECtin	protein_coding
14	WBGene00077692	C08E8.10	-1.63655	0.470251	2.41786e-05	0.000924574	-2.82701	0.466691	1.0816e-10	6.07773e-09		protein_coding
15	WBGene00195164	K12B6.11	-1.38698	0.401886	2.37322e-05	0.000912679	-2.8256	1.04723	0.00132666	0.0131171		protein_coding
16	WBGene00015152	B0348.2	-0.0116472	0.194634	0.773273	0.942755	-2.75712	0.311529	4.35187e-20	6.94101e-18		protein_coding
17	WBGene00011285	ttr-28	-0.0466916	0.196895	0.401723	0.779903	-2.72002	0.849194	0.000107771	0.00158445	TransThyretin-Related family domain	protein_coding
18	WBGene00020878	T28A11.16	-1.01059	0.352246	0.000201133	0.00536491	-2.70097	0.295857	3.71131e-21	6.36975e-19		protein_coding
19	WBGene00077757	E02H4.7	-1.06478	0.199904	5.84711e-09	5.21297e-07	-2.65399	0.293367	1.39763e-20	2.34772e-18		protein_coding
20	WBGene00005188	srg-31	-0.0202557	0.197056	0.506694	0.840425	-2.65022	0.631596	1.40645e-06	3.47541e-05	Serpentine receptor class gamma-31	protein_coding
21	WBGene00021590	Y46D2A.2	-1.4015	0.177172	1.46027e-16	3.46536e-14	-2.63942	0.155898	1.49514e-65	3.3726e-62		protein_coding
22	WBGene00020616	T20D4.10	-0.456419	0.416724	0.015318	0.147927	-2.63607	0.283116	7.28599e-22	1.36959e-19		protein_coding
23	WBGene00010355	clec-229	-0.0179512	0.197649	0.430765	0.799929	-2.5834	1.1272	0.000784063	0.0083821	C-type LECtin	protein_coding
24	WBGene00002115	ins-32	-0.0179589	0.19301	0.69909	0.920511	-2.55442	1.30398	0.003694	0.029912	INSulin related	protein_coding
25	WBGene00018194	F39E9.1	-1.19865	0.269435	5.13731e-07	3.1049e-05	-2.52865	0.225138	1.98542e-30	6.81517e-28		pseudogene
26	WBGene00020620	T20D4.15	-0.185471	0.330907	0.0159903	0.151951	-2.41187	0.614986	5.4609e-06	0.000115278		protein_coding
27	WBGene00007829	oac-5	-0.140036	0.266218	0.0243891	0.200124	-2.39071	1.10559	0.00225549	0.0202025	O-ACyltransferase homolog	protein_coding
28	WBGene00044723	K11H12.11	-0.865422	0.424637	0.00176537	0.0301457	-2.35272	0.410201	7.39188e-10	3.56935e-08		protein_coding
29	WBGene00012308	oac-53	-0.082677	0.199522	0.309401	0.723714	-2.33448	0.338155	2.9945e-13	2.38804e-11	O-ACyltransferase homolog	protein_coding
30	WBGene00017466	F14F9.3	-0.0485017	0.189729	0.504849	0.839913	-2.29499	0.179491	1.01589e-38	5.01277e-36		protein_coding
31	WBGene00009710	F44G3.10	-0.133756	0.254108	0.0538118	0.330804	-2.2941	0.363233	1.28679e-11	8.32724e-10		protein_coding
32	WBGene00016660	C45B2.3	-0.159727	0.301915	0.00444058	0.0607268	-2.29335	0.99227	0.000825194	0.00874484		protein_coding
33	WBGene00009433	F35E12.9	-1.00704	0.229264	6.49523e-07	3.86308e-05	-2.28372	0.208384	3.20686e-29	1.01272e-26		protein_coding
34	WBGene00022588	ZC317.2	0.0302678	0.197972	0.388677	0.770905	-2.28241	0.880561	0.000376941	0.00458544		protein_coding
35	WBGene00020617	T20D4.11	-1.07758	0.293626	1.19414e-05	0.000503549	-2.24106	0.251701	2.93704e-20	4.78102e-18		protein_coding
36	WBGene00016795	C49H3.12	-0.0604181	0.198471	0.348205	0.745322	-2.23351	0.591075	5.34302e-06	0.000113243		protein_coding
37	WBGene00018050	clec-139	-1.05183	0.309881	3.29394e-05	0.00118914	-2.20092	0.342147	7.66014e-12	5.06082e-10	C-type LECtin	protein_coding
38	WBGene00014135	ZK896.4	-0.865037	0.235468	1.39532e-05	0.000571477	-2.19727	0.226235	1.41297e-23	3.09872e-21		protein_coding
39	WBGene00015433	C04E12.2	-0.345555	0.26832	0.0238348	0.196939	-2.19392	0.247802	4.70293e-20	7.42592e-18		protein_coding
40	WBGene00268213	C17B7.15	-0.080836	0.219295	0.0419032	0.284762	-2.17676	1.33158	0.00437531	0.0343712		protein_coding
41	WBGene00018969	F56D3.1	-0.174155	0.227322	0.123313	0.523226	-2.17597	0.253215	4.90042e-19	7.29977e-17		protein_coding
42	WBGene00045417	Y37H2A.13	-0.108484	0.237123	0.0310944	0.234692	-2.16006	0.808191	0.000276741	0.00352968		protein_coding
43	WBGene00017055	D2062.1	-0.0419718	0.199504	0.328091	0.735366	-2.13513	1.05516	0.00199709	0.0183337		protein_coding
44	WBGene00008483	E04D5.4	0.11048	0.195552	0.259526	0.683434	-2.13405	0.214323	1.96356e-24	4.69766e-22		protein_coding
45	WBGene00017214	F07E5.9	0.0393854	0.200045	0.284913	0.705161	-2.12585	0.506539	1.41313e-06	3.48645e-05		protein_coding
46	WBGene00000013	abf-2	0.224563	0.344198	0.04033	0.277497	-2.11151	0.248148	1.16357e-18	1.6554e-16	Antibacterial factor-related peptide 2	protein_coding
47	WBGene00012163	VZK822L.2	-0.661906	0.53638	0.00786326	0.0902485	-2.11088	0.392422	4.21577e-09	1.72008e-07		protein_coding
48	WBGene00017200	F07C4.6	-0.120258	0.244722	0.0451043	0.299034	-2.10831	0.628118	4.11144e-05	0.00068698		protein_coding
49	WBGene00018645	F49F1.5	-0.243924	0.550905	0.00152418	0.0272076	-2.08355	0.881172	0.0007733	0.00829511		protein_coding
50	WBGene00009520	clec-168	-0.0402551	0.19983	0.311274	0.724995	-2.07874	0.42585	5.15781e-08	1.71096e-06	C-type LECtin	protein_coding
51	WBGene00021517	Y41D4B.15	-0.00655478	0.194307	0.868459	0.971058	-2.07076	0.392617	7.3035e-09	2.89028e-07		protein_coding
52	WBGene00012709	sre-15	0.0289514	0.193212	0.571894	0.871944	-2.07066	0.501245	1.80976e-06	4.32315e-05	Serpentine Receptor, class E (Epsilon)	protein_coding
53	WBGene00002090	ins-7	-0.00551393	0.175291	0.945307	0.987852	-2.02676	0.341248	1.59607e-10	8.81184e-09	Probable insulin-like peptide beta-type 4	protein_coding
54	WBGene00021223	Y19D10A.8	-0.016415	0.192981	0.714814	0.925017	-1.98886	0.895348	0.000974352	0.010049		protein_coding
55	WBGene00009526	clec-169	-0.232685	0.374197	0.0297499	0.228281	-1.98789	0.507565	4.30251e-06	9.34478e-05	C-type LECtin	protein_coding
56	WBGene00012597	nhr-235	-0.150088	0.249715	0.0962605	0.460306	-1.97864	0.644129	0.000143397	0.00203618	Nuclear Hormone Receptor family	protein_coding
57	WBGene00001389	far-5	-0.188298	0.219898	0.110394	0.496294	-1.90788	0.285243	1.15821e-12	8.66738e-11	Fatty Acid/Retinol binding protein	protein_coding
58	WBGene00015882	C17B7.8	-0.138391	0.26483	0.0225412	0.189947	-1.86561	0.966038	0.00229163	0.0204781		protein_coding
59	WBGene00043980	F11D5.7	-0.434516	0.276596	0.0105989	0.113603	-1.82402	0.391885	2.34397e-07	6.86326e-06		protein_coding
60	WBGene00018124	F36H12.10	-0.0518166	0.202315	0.255356	0.679868	-1.81053	1.09778	0.00259442	0.0225515	Protein-tyrosine-phosphatase	protein_coding
61	WBGene00020698	T22F3.8	-0.258803	0.42831	0.0254136	0.204947	-1.80193	0.480878	1.05366e-05	0.000205653		protein_coding
62	WBGene00004275	rab-11.2	0.0132322	0.195552	0.685689	0.915816	-1.79658	0.763022	0.000641614	0.00715929	RAB family	protein_coding
63	WBGene00013996	ZK550.2	-0.299069	0.163427	0.0157431	0.150769	-1.77133	0.167675	2.80919e-27	7.92091e-25		protein_coding
64	WBGene00044468	Y69A2AL.2	-0.251845	0.207979	0.0512146	0.321201	-1.7657	0.210176	2.53546e-18	3.54291e-16	Phospholipase A(2)	protein_coding
65	WBGene00015046	nlp-34	-0.0750719	0.200579	0.30309	0.719383	-1.7478	0.415534	1.27445e-06	3.19421e-05	Neuropeptide-Like Protein	protein_coding
66	WBGene00020832	T26C12.2	-0.135633	0.266737	0.0147343	0.144273	-1.74772	0.919814	0.00239783	0.021211		protein_coding
67	WBGene00008988	F20G2.5	-0.170501	0.280039	0.061437	0.356626	-1.73486	0.261678	2.12695e-12	1.52657e-10		protein_coding
68	WBGene00008698	F11D11.3	-0.0253024	0.199343	0.297723	0.715392	-1.73252	0.484493	1.79127e-05	0.000331974		protein_coding
69	WBGene00016450	clec-5	0.654232	0.195535	6.34962e-05	0.002017	-1.71521	0.178174	3.5751e-23	7.52678e-21	C-type LECtin	protein_coding
70	WBGene00018907	F55G1.15	-0.566801	0.257361	0.00202193	0.0334302	-1.71189	0.230327	6.4507e-15	6.32649e-13		protein_coding
71	WBGene00018178	F38E1.3	-0.072772	0.208108	0.202702	0.6349	-1.69575	0.684943	0.00065089	0.00723245		protein_coding
72	WBGene00015259	dod-20	-0.0987445	0.221128	0.136343	0.544348	-1.69197	0.282984	1.34945e-10	7.52926e-09	Downstream Of DAF-16 (Regulated by DAF-16)	protein_coding
73	WBGene00020879	T28A11.17	-0.12728	0.235809	0.111343	0.49754	-1.65878	0.534193	0.000106003	0.00156137		protein_coding
74	WBGene00010660	K08D8.6	-0.49499	0.218018	0.00222079	0.0358369	-1.6533	0.204206	3.31249e-17	4.05459e-15		protein_coding
75	WBGene00007465	chil-1	-0.0339335	0.195402	0.484964	0.82989	-1.63693	1.14373	0.00460186	0.0357948	CHItinase-Like	protein_coding
76	WBGene00001889	his-15	-0.0266921	0.194245	0.576164	0.874242	-1.63006	0.479727	3.57772e-05	0.00060679	Histone H2B 1	protein_coding
77	WBGene00001918	his-44	-0.0266921	0.194245	0.576164	0.874242	-1.63006	0.479727	3.57772e-05	0.00060679	Histone H2B 1	protein_coding
78	WBGene00015216	valv-1	-0.0284737	0.126075	0.768761	0.940926	-1.61718	0.125421	3.17954e-39	1.6735e-36		protein_coding
79	WBGene00000007	aat-6	-0.148895	0.12869	0.142873	0.553949	-1.60994	0.17288	9.26618e-22	1.68176e-19	Amino Acid Transporter	protein_coding
80	WBGene00015768	C14C11.4	-0.212118	0.21951	0.0869123	0.435155	-1.60243	0.316745	2.85466e-08	1.0152e-06		protein_coding
81	WBGene00017001	D1007.3	-0.0401215	0.18241	0.609867	0.887941	-1.59839	0.4642	3.08736e-05	0.000534533		protein_coding
82	WBGene00016481	C36C5.12	-0.0745509	0.212695	0.110821	0.497169	-1.58726	0.988952	0.00284469	0.0243241	UPF0376 protein C36C5.12	protein_coding
83	WBGene00003689	nhr-99	-0.183443	0.241113	0.107538	0.488333	-1.57953	0.302604	1.20954e-08	4.58001e-07	Nuclear Hormone Receptor family	protein_coding
84	WBGene00008199	C49C3.9	-0.567312	0.153689	2.12722e-05	0.000825167	-1.56766	0.139861	2.25065e-30	7.56122e-28		protein_coding
85	WBGene00011672	cyp-13A5	-0.114689	0.196794	0.25268	0.676652	-1.56509	0.193589	4.23319e-17	5.10245e-15	Putative cytochrome P450 CYP13A5	protein_coding
86	WBGene00015605	C08E3.13	-0.0846167	0.216433	0.123688	0.523365	-1.55658	0.539524	0.000188241	0.00254978		protein_coding
87	WBGene00016013	C23G10.6	-0.333795	0.627136	0.0192076	0.172005	-1.5525	0.408551	7.50764e-06	0.000152962	UDP-glucuronosyltransferase	protein_coding
88	WBGene00016196	C28H8.5	-0.0684688	0.211496	0.093772	0.453325	-1.54363	0.614348	0.000511412	0.0058943		protein_coding
89	WBGene00022652	ZK84.5	-0.15961	0.292358	0.0173807	0.16027	-1.53552	0.798131	0.00223727	0.020102		protein_coding
90	WBGene00012741	Y40H4A.2	-0.135457	0.255431	0.0488844	0.312394	-1.53434	0.673037	0.000951407	0.00985742		protein_coding
91	WBGene00003092	lys-3	-0.00173094	0.177614	0.979625	0.996169	-1.50732	0.272171	1.81076e-09	8.19251e-08	Lysozyme-like protein 3	protein_coding
92	WBGene00009345	F32H2.8	-0.0100616	0.197014	0.658945	0.90574	-1.50252	1.07699	0.00441147	0.0346037		protein_coding
93	WBGene00020228	T05A8.2	0.000637324	0.196984	0.916962	0.981562	-1.47806	0.996115	0.00373486	0.0301963		protein_coding
94	WBGene00013318	Y57G11C.23	-0.0680943	0.206274	0.221532	0.651754	-1.47398	0.858109	0.0030278	0.0255117		protein_coding
95	WBGene00045146	Y41E3.22	-0.119893	0.224551	0.153209	0.569637	-1.47128	0.432574	3.41339e-05	0.000583306		protein_coding
96	WBGene00017678	asp-12	-0.111935	0.207137	0.224276	0.654779	-1.46758	0.363048	2.99504e-06	6.7367e-05	ASpartyl Protease	protein_coding
97	WBGene00020618	T20D4.12	-0.123079	0.248298	0.03403	0.248105	-1.44371	0.728166	0.00173231	0.0163791		protein_coding
98	WBGene00011677	cyp-13A1	0.0792974	0.20675	0.237717	0.663796	-1.43503	0.38266	1.00907e-05	0.000199165	Putative cytochrome P450 CYP13A1	protein_coding
99	WBGene00011200	R10E4.3	0.0377367	0.189582	0.583748	0.876764	-1.42826	0.593108	0.000801616	0.00852932		protein_coding
100	WBGene00020341	T08B1.4	0.12293	0.168299	0.255296	0.679868	-1.42414	0.20224	1.3104e-13	1.09477e-11		protein_coding
101	WBGene00016742	C48B6.4	-0.130832	0.250527	0.0548111	0.334476	-1.41683	0.717982	0.00187456	0.0174011		protein_coding
102	WBGene00016505	ttr-33	-0.136071	0.164056	0.213674	0.645048	-1.40799	0.192013	1.52142e-14	1.43852e-12	TransThyretin-Related family domain	protein_coding
103	WBGene00017277	F09C12.2	0.0141525	0.197287	0.516848	0.846211	-1.40265	0.631402	0.00113518	0.011446	Mitogen-activated protein kinase	protein_coding
104	WBGene00014245	ZK1307.2	-0.0135821	0.198047	0.647491	0.901335	-1.40097	0.289344	8.1897e-08	2.62303e-06		protein_coding
105	WBGene00009984	F53F1.6	-0.168556	0.197516	0.144203	0.556333	-1.39676	0.208934	1.52351e-12	1.12412e-10		protein_coding
106	WBGene00022891	ZK1290.10	-0.0513522	0.193242	0.44537	0.806597	-1.39515	0.441561	8.56327e-05	0.0013039		protein_coding
107	WBGene00009517	clec-167	-0.0507135	0.202089	0.260241	0.684126	-1.38644	0.378992	1.42835e-05	0.000269781	C-type LECtin	protein_coding
108	WBGene00019255	H32C10.1	-0.0669205	0.19982	0.312496	0.725374	-1.37832	0.569186	0.00062231	0.00698882		protein_coding
109	WBGene00194708	Y36E3A.2	-0.0315549	0.19048	0.603932	0.885697	-1.37367	0.367444	1.04518e-05	0.000204505		protein_coding
110	WBGene00022479	fbxa-36	-0.0302661	0.196061	0.489648	0.831587	-1.36992	0.728714	0.00210077	0.0191298	F-box A protein	protein_coding
111	WBGene00009185	F27C8.5	-0.255084	0.392389	0.0343782	0.249443	-1.36632	0.432627	9.46516e-05	0.00142067		protein_coding
112	WBGene00009426	F35E12.2	0.0488061	0.192632	0.462833	0.817563	-1.35626	0.616606	0.00117016	0.0117313		protein_coding
113	WBGene00018470	F45E4.5	-0.038858	0.163337	0.686389	0.915816	-1.35552	0.242245	1.47934e-09	6.83007e-08		protein_coding
114	WBGene00077699	C45B11.8	-0.0589279	0.204066	0.238605	0.664603	-1.35326	0.355728	8.31488e-06	0.000167307		protein_coding
115	WBGene00018760	irg-3	-0.294535	0.183891	0.02322	0.193045	-1.33967	0.199633	1.43326e-12	1.06249e-10	Infection Response protein	protein_coding
116	WBGene00018906	egas-4	-0.037734	0.1908	0.55109	0.863079	-1.33351	0.630715	0.00162231	0.0155533	EGF plus ASC domain ion channel	protein_coding
117	WBGene00000539	cln-3.1	-0.268199	0.233136	0.0470377	0.306211	-1.33278	0.276579	9.15395e-08	2.88505e-06	Battenin	protein_coding
118	WBGene00011643	slc-17.9	0.0141292	0.179746	0.854419	0.96567	-1.3019	0.436303	0.0001684	0.00233045	SLC (SoLute Carrier) homolog	protein_coding
119	WBGene00008152	C47E12.9	-0.121973	0.21582	0.186015	0.615358	-1.27078	0.467826	0.000393397	0.00475768		protein_coding
120	WBGene00001762	gst-14	-0.00412593	0.192366	0.929932	0.983075	-1.27066	0.520297	0.000712169	0.00776598	Glutathione S-Transferase	protein_coding
121	WBGene00013330	Y57G11C.41	-0.226243	0.311614	0.0559065	0.337889	-1.26383	0.490007	0.000574269	0.00652354		protein_coding
122	WBGene00016097	C25E10.8	-0.0559635	0.16341	0.566367	0.86946	-1.26145	0.251402	3.54122e-08	1.23434e-06		protein_coding
123	WBGene00019780	M60.4	0.0280805	0.127755	0.78007	0.946334	-1.26111	0.163449	9.81546e-16	1.0472e-13		protein_coding
124	WBGene00009239	irld-6	-0.0144195	0.166915	0.873452	0.972162	-1.26035	0.215536	3.59229e-10	1.82387e-08	Insulin/EGF-Receptor L Domain protein	protein_coding
125	WBGene00015034	B0207.11	-0.0569273	0.202133	0.277865	0.698645	-1.25983	0.885074	0.0053907	0.0406103		protein_coding
126	WBGene00009157	F26E4.2	0.0114832	0.149046	0.906401	0.981279	-1.25816	0.213925	2.87755e-10	1.50322e-08		protein_coding
127	WBGene00001886	his-12	-0.0118703	0.187451	0.845851	0.963751	-1.25549	0.415221	0.000144715	0.00204753	Histone H2A	protein_coding
128	WBGene00001917	his-43	-0.0118703	0.187451	0.845851	0.963751	-1.25549	0.415221	0.000144715	0.00204753	Histone H2A	protein_coding
129	WBGene00007894	C33D3.3	-0.108233	0.209224	0.218835	0.64986	-1.24194	0.411011	0.000143929	0.00204191		protein_coding
130	WBGene00001884	his-10	-0.00158702	0.189259	0.977648	0.995575	-1.23838	0.441287	0.00027351	0.00349695	Histone H4	protein_coding
131	WBGene00001888	his-14	-0.00158702	0.189259	0.977648	0.995575	-1.23838	0.441287	0.00027351	0.00349695	Histone H4	protein_coding
132	WBGene00001900	his-26	-0.00158702	0.189259	0.977648	0.995575	-1.23838	0.441287	0.00027351	0.00349695	Histone H4	protein_coding
133	WBGene00022411	Y102A11A.1	-0.000613029	0.165069	0.993899	0.998672	-1.23323	0.315854	6.55838e-06	0.000135723		protein_coding
134	WBGene00017127	E04F6.8	0.0242603	0.150045	0.80379	0.953454	-1.23215	0.229253	5.37097e-09	2.16346e-07		protein_coding
135	WBGene00000784	cpr-4	0.537847	0.219126	0.00128009	0.0237707	-1.22819	0.20868	2.83078e-10	1.48499e-08	Cathepsin B-like cysteine proteinase 4	protein_coding
136	WBGene00010046	F54D1.1	-0.0405864	0.187369	0.571876	0.871944	-1.22564	0.494358	0.000743057	0.00803621		protein_coding
137	WBGene00022653	ZK105.1	-0.0184193	0.149606	0.845815	0.963751	-1.22122	0.23155	9.20971e-09	3.59065e-07		protein_coding
138	WBGene00044756	F58F12.4	-0.00578542	0.165874	0.947932	0.988241	-1.20532	0.289468	2.07084e-06	4.90234e-05		protein_coding
139	WBGene00011592	T07F10.6	0.04432	0.179676	0.595359	0.882457	-1.19921	0.343202	3.16418e-05	0.000546635		protein_coding
140	WBGene00002106	ins-23	-0.0405623	0.194127	0.481511	0.82802	-1.19715	0.644606	0.00251811	0.0220894	Probable insulin-like peptide alpha-type 3	protein_coding
141	WBGene00008277	mltn-12	-0.0704422	0.201983	0.293184	0.711836	-1.19638	0.570111	0.00168972	0.0160824	MLt-TeN (Mlt-10) related	protein_coding
142	WBGene00044646	B0205.14	-0.0644306	0.204428	0.246703	0.670548	-1.19622	0.282753	1.553e-06	3.79595e-05		protein_coding
143	WBGene00044120	C36B1.13	-0.0847037	0.216583	0.119741	0.51681	-1.19575	0.597095	0.00206902	0.0189153		protein_coding
144	WBGene00016099	C25E10.10	-0.155272	0.147705	0.151263	0.567135	-1.19065	0.161474	1.2827e-14	1.2275e-12		protein_coding
145	WBGene00020360	math-41	-0.0863244	0.171749	0.388236	0.770504	-1.19038	0.271225	7.68739e-07	1.99317e-05	MATH (Meprin-associated Traf homology) domain containing	protein_coding
146	WBGene00006679	twk-26	-0.131411	0.212234	0.187546	0.617931	-1.18889	0.382885	0.000111214	0.00163052	TWiK family of potassium channels	protein_coding
147	WBGene00007919	cup-16	0.167092	0.171424	0.141286	0.551202	-1.18825	0.15824	4.5726e-15	4.59881e-13		protein_coding
148	WBGene00014168	ZK945.6	-0.0789925	0.213689	0.135624	0.543266	-1.18452	1.0855	0.00698791	0.0499046		protein_coding
149	WBGene00018259	F41B4.3	0.212729	0.177716	0.0761812	0.404786	-1.18156	0.142636	9.50804e-18	1.24076e-15		protein_coding
150	WBGene00044788	ttr-38	-0.0422094	0.166304	0.654968	0.904496	-1.1814	0.224454	1.07432e-08	4.11736e-07	TransThyretin-Related family domain	protein_coding
151	WBGene00009620	fip-5	0.458737	0.320448	0.0114126	0.120018	-1.17499	0.284583	2.50019e-06	5.83131e-05	Fungus-Induced Protein	protein_coding
152	WBGene00013636	Y105C5A.12	-0.108017	0.238779	0.0180353	0.164257	-1.16881	0.59965	0.00234592	0.0208683		protein_coding
153	WBGene00001885	his-11	0.116454	0.194189	0.251064	0.675068	-1.16159	0.268764	1.05918e-06	2.6802e-05	Histone H2B 1	protein_coding
154	WBGene00044035	F27E5.7	0.0506763	0.177279	0.553392	0.864876	-1.16068	0.355276	6.94659e-05	0.00108493		protein_coding
155	WBGene00021167	cyp-32B1	0.0294173	0.166671	0.749576	0.935781	-1.15331	0.255169	4.63961e-07	1.25636e-05	CYtochrome P450 family	protein_coding
156	WBGene00015393	C03G6.5	-0.0400104	0.164293	0.671555	0.910588	-1.1476	0.250932	3.52063e-07	9.90923e-06	UPF0376 protein C03G6.5	protein_coding
157	WBGene00015223	B0507.6	-0.0158447	0.188277	0.792542	0.949882	-1.14421	0.413826	0.000343189	0.00424018		protein_coding
158	WBGene00045517	R11D1.13	-0.133035	0.241075	0.0988845	0.465898	-1.14388	0.631512	0.00316819	0.0264686		protein_coding
159	WBGene00013702	Y106G6D.6	-0.0297988	0.15192	0.760352	0.938632	-1.13711	0.233793	8.49611e-08	2.71017e-06		protein_coding
160	WBGene00020566	ttr-7	0.0670037	0.168394	0.496165	0.835851	-1.12994	0.242631	2.33472e-07	6.85229e-06	TransThyretin-Related family domain	protein_coding
161	WBGene00002024	hsp-43	0.0399407	0.112978	0.667798	0.909542	-1.12867	0.135082	4.82055e-18	6.45055e-16	Heat Shock Protein	protein_coding
162	WBGene00013263	Y57A10A.23	0.0962436	0.153836	0.368392	0.758548	-1.12166	0.205373	3.68737e-09	1.5322e-07		protein_coding
163	WBGene00016187	C28G1.2	0.0566128	0.200513	0.315851	0.727576	-1.11587	0.306328	1.7845e-05	0.000331107		protein_coding
164	WBGene00012152	cnc-10	0.0420175	0.153005	0.672705	0.910692	-1.10798	0.222865	5.10294e-08	1.69633e-06	CaeNaCin (Caenorhabditis bacteriocin)	protein_coding
165	WBGene00007551	C13C4.7	-0.0752373	0.17707	0.431383	0.799989	-1.10721	0.269885	2.97893e-06	6.72923e-05		protein_coding
166	WBGene00021121	W09G12.7	0.0540318	0.192913	0.442095	0.804715	-1.08915	0.528172	0.0018986	0.017583		protein_coding
167	WBGene00001899	his-25	0.0978908	0.167109	0.348809	0.745626	-1.07871	0.18048	1.83597e-10	1.00311e-08	Histone H3	protein_coding
168	WBGene00007419	C07E3.9	-0.0590475	0.138131	0.555578	0.865601	-1.07195	0.17924	1.82166e-10	9.9875e-09	Phospholipase A(2)	protein_coding
169	WBGene00018376	F43C9.2	-0.0462529	0.130469	0.640009	0.897929	-1.07003	0.159468	1.67749e-12	1.22627e-10		protein_coding
170	WBGene00008042	C40H1.7	0.0128116	0.170955	0.885043	0.975847	-1.06751	0.364604	0.000217991	0.0029047		protein_coding
171	WBGene00012185	W01F3.2	0.0289453	0.144921	0.767756	0.940687	-1.0642	0.211302	3.74282e-08	1.29402e-06		protein_coding
172	WBGene00009561	F39D8.3	0.0214389	0.189728	0.71622	0.925655	-1.03636	0.732762	0.00490318	0.0376562		protein_coding
173	WBGene00010375	H09F14.1	-0.0165625	0.177226	0.831079	0.959572	-1.01986	0.324707	0.000125267	0.00180801		protein_coding
174	WBGene00007890	C33A12.19	0.024887	0.166397	0.787125	0.948831	-1.01561	0.311003	7.898e-05	0.00121549		protein_coding
175	WBGene00008542	scav-6	0.0244184	0.142059	0.804975	0.953876	-1.01142	0.210519	1.3412e-07	4.14435e-06	SCAVenger receptor (CD36 family) related	protein_coding
176	WBGene00195233	F31E9.11	0.00940511	0.166051	0.897341	0.979045	-1.00023	0.322333	0.000146713	0.00207023		ncRNA

## Sheet: Up_by_glucose_WT
Genes up-regulated by glucose-rich diets in WT
Number	Ensembl gene id	Gene symbol	Fold change (log2) in glucose, WT vs. control, WT	SEM of fold change (log2) in glucose, WT vs. control, WT	p value in glucose, WT vs. control, WT	Adjusted p value in glucose, WT vs. control, WT	Description	Biotype
1	WBGene00002020	hsp-16.49	9.77083	2.48994	1.88912e-13	3.27793e-11	Heat shock protein Hsp-16.48/Hsp-16.49	protein_coding
2	WBGene00001706	grd-17	9.43499	2.56227	4.4489e-13	7.25171e-11		pseudogene
3	WBGene00018601	F48C1.9	7.94109	0.707664	8.79974e-29	4.30307e-26		protein_coding
4	WBGene00044286	ugt-35	6.32717	2.45986	2.52153e-06	0.000128766	UDP-GlucuronosylTransferase	protein_coding
5	WBGene00009221	acs-2	5.84183	0.17244	3.67767e-253	5.93466e-249	Fatty Acid CoA Synthetase family	protein_coding
6	WBGene00003763	nlp-25	4.30367	0.362839	2.92544e-33	2.05252e-30	Neuropeptide-Like Protein	protein_coding
7	WBGene00001477	fmo-2	4.13065	0.890728	1.34642e-07	9.12908e-06	Flavin-containing monooxygenase	protein_coding
8	WBGene00021513	Y41D4B.6	3.94465	1.22306	4.22209e-05	0.00146206		protein_coding
9	WBGene00014732	F09F3.8	3.91742	0.49046	5.48905e-16	1.23023e-13		pseudogene
10	WBGene00016892	C53A3.2	3.86607	0.18577	2.39325e-97	1.28733e-93		protein_coding
11	WBGene00001387	far-3	3.81321	0.270637	2.46355e-46	2.33849e-43	Fatty Acid/Retinol binding protein	protein_coding
12	WBGene00017379	F11C7.7	3.63205	0.814378	1.44449e-06	7.84837e-05		protein_coding
13	WBGene00017390	F12A10.1	3.50346	0.243508	3.08673e-48	3.83158e-45		protein_coding
14	WBGene00017060	D2063.1	3.29791	0.758392	3.28806e-06	0.000162261		protein_coding
15	WBGene00015894	acdh-2	3.27103	0.692728	9.59476e-08	6.76117e-06	Acyl CoA DeHydrogenase	protein_coding
16	WBGene00004155	pqn-73	3.23151	0.948031	2.31601e-05	0.000894101	Prion-like-(Q/N-rich)-domain-bearing protein	protein_coding
17	WBGene00010005	cnc-7	3.20286	0.605568	6.87589e-09	5.99764e-07	CaeNaCin (Caenorhabditis bacteriocin)	protein_coding
18	WBGene00021183	Y9C9A.16	3.20175	1.01561	0.000192633	0.00517224		protein_coding
19	WBGene00013980	dos-1	3.01455	0.255319	2.41541e-33	1.7717e-30	Delta and osm-11 homolog protein 1	protein_coding
20	WBGene00001065	dpy-3	2.99844	0.661782	2.42081e-07	1.5439e-05	DumPY: shorter than wild-type	protein_coding
21	WBGene00189995	C06E7.88	2.98953	1.61669	0.00164484	0.0286021		protein_coding
22	WBGene00020156	T02B11.4	2.97966	0.25673	2.70401e-32	1.67825e-29		protein_coding
23	WBGene00015019	B0205.4	2.96983	1.05802	0.000439981	0.0101428	L-Fucosyltransferase	protein_coding
24	WBGene00045207	F13E9.14	2.93401	0.905454	0.00012379	0.00359929		protein_coding
25	WBGene00021233	Y19D10B.4	2.86457	1.57913	0.00244367	0.0388508		pseudogene
26	WBGene00019644	cpt-4	2.73195	0.453008	8.87092e-11	1.02986e-08	Carnitine Palmitoyl Transferase	protein_coding
27	WBGene00013073	hmit-1.1	2.72511	0.26356	2.66008e-26	1.22645e-23	H(+) MyoInositol coTransporter	protein_coding
28	WBGene00010928	clec-258	2.69378	0.478672	8.54677e-10	8.40971e-08	C-type LECtin	protein_coding
29	WBGene00020194	T03G6.1	2.67972	1.01098	0.000238575	0.00616968		protein_coding
30	WBGene00009824	gpdh-1	2.67287	0.187902	3.73702e-47	3.76902e-44	Glycerol-3-phosphate dehydrogenase [NAD(+)]	protein_coding
31	WBGene00008816	F14F8.8	2.63177	0.867755	0.00016266	0.00453342		protein_coding
32	WBGene00000781	cpr-1	2.62528	0.124211	1.97587e-100	1.59423e-96	Gut-specific cysteine proteinase	protein_coding
33	WBGene00009706	argk-1	2.62197	0.394164	1.42629e-12	2.09236e-10	ARGinine Kinase	protein_coding
34	WBGene00020648	T21D12.7	2.5814	1.32793	0.00220258	0.0356499		protein_coding
35	WBGene00000695	col-121	2.56292	0.99632	0.000273215	0.00686741	COLlagen	protein_coding
36	WBGene00019730	asns-2	2.56202	0.233832	3.90833e-29	2.03447e-26	Asparagine synthetase	protein_coding
37	WBGene00011175	R09E10.5	2.5524	0.849444	8.84988e-05	0.00269523		protein_coding
38	WBGene00002051	ifa-3	2.47897	0.877903	0.000142827	0.00407208	Intermediate filament protein ifa-3	protein_coding
39	WBGene00007271	C03C10.5	2.43573	1.18586	0.00136193	0.0249743		protein_coding
40	WBGene00019090	F59A7.2	2.41032	0.294613	1.56176e-17	4.06487e-15		protein_coding
41	WBGene00017315	ugt-36	2.37552	0.337891	1.66715e-13	2.92422e-11	UDP-GlucuronosylTransferase	protein_coding
42	WBGene00009653	F43D9.1	2.36063	0.695889	2.41008e-05	0.000923787		protein_coding
43	WBGene00194869	K01A6.8	2.35609	0.646275	2.13584e-05	0.000826523		protein_coding
44	WBGene00016319	C32D5.12	2.34418	0.285028	9.13232e-18	2.54083e-15		protein_coding
45	WBGene00003095	lys-6	2.33975	0.410579	6.26397e-10	6.4796e-08	LYSozyme	protein_coding
46	WBGene00017332	ugt-37	2.3367	0.356629	4.06532e-12	5.5595e-10	UDP-GlucuronosylTransferase	protein_coding
47	WBGene00001069	dpy-7	2.31987	0.910781	0.000315894	0.00773534	Cuticle collagen dpy-7	protein_coding
48	WBGene00006075	str-7	2.31934	0.316253	1.22248e-14	2.40575e-12	Seven TM Receptor	protein_coding
49	WBGene00010790	sodh-1	2.31767	0.173674	5.29563e-42	4.74753e-39	Alcohol dehydrogenase 1	protein_coding
50	WBGene00008519	cyp-13B1	2.30655	0.303913	1.83634e-15	3.95107e-13	Putative cytochrome P450 cyp-13B1	protein_coding
51	WBGene00001108	dsl-6	2.29592	1.48704	0.00197059	0.0328506	Delta-like protein	protein_coding
52	WBGene00018424	F44E7.2	2.28376	0.115912	1.71349e-87	6.91263e-84		protein_coding
53	WBGene00001858	hil-7	2.27569	0.844299	0.000205536	0.00547315	HIstone H1 Like; Histone H1.Q	protein_coding
54	WBGene00003767	nlp-29	2.2747	0.26841	1.10843e-18	3.37487e-16	Neuropeptide-like protein 29 QWGYGGY-amide GYGGYGGY-amide GMYGGY-amide GMYGGW-amide [Source:UniProtKB/Swiss-Prot;Acc:O44664]	protein_coding
55	WBGene00001564	icl-1	2.25358	0.203816	8.27108e-30	4.7668e-27	Bifunctional glyoxylate cycle protein Isocitrate lyase Malate synthase [Source:UniProtKB/Swiss-Prot;Acc:Q10663]	protein_coding
56	WBGene00007989	fipr-22	2.25218	0.591564	1.19685e-05	0.000503549	FIP (Fungus-Induced Protein) Related	protein_coding
57	WBGene00010931	M162.5	2.25066	0.338418	2.36435e-12	3.3468e-10		protein_coding
58	WBGene00001210	egl-46	2.22937	0.439251	1.63618e-08	1.32679e-06	C2H2 zinc finger protein EGL-46	protein_coding
59	WBGene00017658	F21C10.9	2.20041	0.27337	4.30194e-17	1.06801e-14		protein_coding
60	WBGene00006418	tag-38	2.1917	0.219632	1.17352e-24	4.98344e-22		protein_coding
61	WBGene00001064	dpy-2	2.14436	0.771722	0.000168055	0.00465163	Cuticle collagen dpy-2	protein_coding
62	WBGene00021337	Y34F4.2	2.14225	0.94153	0.00098391	0.01941		protein_coding
63	WBGene00018547	clec-78	2.13531	0.721049	0.00010143	0.00304232	C-type LECtin	protein_coding
64	WBGene00012255	lpr-6	2.11111	0.725614	0.000122501	0.00357469	LiPocalin-Related protein	protein_coding
65	WBGene00001397	fat-5	2.08651	0.122453	2.04455e-66	4.71328e-63	Delta(9)-fatty-acid desaturase fat-5	protein_coding
66	WBGene00008047	lact-7	2.06002	0.51173	3.11064e-06	0.000155792	Beta-LACTamase domain containing	protein_coding
67	WBGene00019641	K10G6.4	2.04985	1.05458	0.00155806	0.027508		protein_coding
68	WBGene00235332	K04A8.20	2.02936	0.532121	7.13154e-06	0.000321457		protein_coding
69	WBGene00014698	C37A5.3	1.9989	1.00632	0.00246555	0.03916		protein_coding
70	WBGene00001828	hch-1	1.99054	0.533	7.38455e-06	0.000330095	Zinc metalloproteinase nas-34	protein_coding
71	WBGene00012186	mlt-11	1.97624	0.552376	1.34065e-05	0.000552423		protein_coding
72	WBGene00013849	ZC84.6	1.9545	1.02152	0.0020161	0.0333681		protein_coding
73	WBGene00019376	lipl-4	1.94991	0.545401	1.4488e-05	0.000590386	LIPase Like	protein_coding
74	WBGene00018267	F41C3.1	1.93653	0.837885	0.000717485	0.0152544		protein_coding
75	WBGene00001075	dpy-14	1.92568	0.747166	0.000305125	0.00751726	COLlagen structural; DumPY: shorter than wild-type	protein_coding
76	WBGene00015523	ztf-30	1.89638	1.08674	0.0020032	0.033223	Zinc finger transcription factor family protein 30	protein_coding
77	WBGene00004236	ptr-22	1.87719	0.564836	5.42586e-05	0.0017942	PaTched Related family	protein_coding
78	WBGene00001076	dpy-17	1.86857	0.600064	6.61178e-05	0.00209204	DumPY: shorter than wild-type	protein_coding
79	WBGene00017154	ugt-57	1.86248	0.502929	9.04868e-06	0.000397871	UDP-GlucuronosylTransferase	protein_coding
80	WBGene00016274	C30G12.2	1.8371	0.208573	6.36182e-20	2.01295e-17		protein_coding
81	WBGene00015045	cyp-34A10	1.83691	0.515969	1.68187e-05	0.000678507	CYtochrome P450 family	protein_coding
82	WBGene00019565	cyp-35A3	1.81135	0.998278	0.0016038	0.0280396	CYtochrome P450 family	protein_coding
83	WBGene00008490	F01D4.8	1.80973	0.35283	1.61267e-08	1.31432e-06		protein_coding
84	WBGene00008602	oac-14	1.80843	0.536539	2.88242e-05	0.00106928	O-ACyltransferase homolog	protein_coding
85	WBGene00015483	C05D11.5	1.80133	0.227968	1.44455e-16	3.46536e-14	Putative hydroxypyruvate isomerase	protein_coding
86	WBGene00013145	cutl-2	1.79842	0.537774	3.19583e-05	0.00116151	CUTiclin-Like	protein_coding
87	WBGene00000133	amt-1	1.79668	0.182553	4.34243e-24	1.79676e-21	Putative ammonium transporter 1	protein_coding
88	WBGene00000989	dhs-26	1.78723	0.506559	1.91889e-05	0.000751582	DeHydrogenases, Short chain	protein_coding
89	WBGene00011508	T05H10.3	1.7847	0.868673	0.00106217	0.0205765		protein_coding
90	WBGene00015781	C14F11.6	1.7823	0.530386	3.00833e-05	0.00110582		protein_coding
91	WBGene00269373	M01D1.12	1.7791	0.723832	0.000500866	0.0112884		protein_coding
92	WBGene00019272	H42K12.3	1.77583	0.686719	0.000318041	0.00777611		protein_coding
93	WBGene00001072	dpy-10	1.76992	0.599421	0.000110502	0.00327789	Cuticle collagen dpy-10	protein_coding
94	WBGene00003717	nhr-127	1.75756	1.07271	0.00236492	0.0378974	Nuclear hormone receptor family member nhr-127	protein_coding
95	WBGene00020484	T13C5.3	1.75635	1.13911	0.00303933	0.0459229		protein_coding
96	WBGene00000176	aqp-8	1.73597	0.135062	4.62401e-39	3.92724e-36	AQuaPorin or aquaglyceroporin related	protein_coding
97	WBGene00020062	nhr-270	1.6836	0.767706	0.000720948	0.0153078	Nuclear Hormone Receptor family	protein_coding
98	WBGene00004219	ptr-4	1.67824	0.848244	0.00119075	0.0225001	PaTched Related family	protein_coding
99	WBGene00010893	cutl-9	1.67726	0.535001	6.71932e-05	0.00211777	CUTiclin-Like	protein_coding
100	WBGene00000220	atf-2	1.67045	0.550165	8.82989e-05	0.00269523	ATF (cAMP-dependent transcription factor) family	protein_coding
101	WBGene00008102	C44H9.7	1.66999	0.715319	0.000629616	0.0136929		protein_coding
102	WBGene00001388	far-4	1.65458	0.315637	8.89527e-09	7.63527e-07	Fatty Acid/Retinol binding protein	protein_coding
103	WBGene00008851	F15B9.8	1.63466	0.890641	0.00154372	0.0273804		protein_coding
104	WBGene00011801	T16G1.7	1.6219	0.394696	1.84499e-06	9.7296e-05		protein_coding
105	WBGene00050903	Y17D7C.4	1.61898	0.473407	2.95073e-05	0.00108712		pseudogene
106	WBGene00235310	R02D1.2	1.61426	0.254528	1.30422e-11	1.63149e-09		protein_coding
107	WBGene00009215	thn-2	1.60545	0.170682	2.90292e-22	1.11534e-19	THaumatiN family	protein_coding
108	WBGene00008803	lips-10	1.5783	0.156423	4.01078e-25	1.74924e-22	LIPaSe related	protein_coding
109	WBGene00021703	cpt-3	1.57645	0.276262	6.50501e-10	6.66109e-08	Carnitine Palmitoyl Transferase	protein_coding
110	WBGene00020800	zig-10	1.56157	0.569769	0.000234142	0.00607654	2 (Zwei) IG domain protein	protein_coding
111	WBGene00010573	K04H4.2	1.56058	0.983607	0.00238704	0.0381383		protein_coding
112	WBGene00022441	Y110A2AL.4	1.54085	0.433369	1.60486e-05	0.000650694		protein_coding
113	WBGene00009213	thn-1	1.53027	0.483126	6.17625e-05	0.00196969	THaumatiN family	protein_coding
114	WBGene00014003	ZK593.3	1.53003	0.238461	7.46722e-12	9.63989e-10		protein_coding
115	WBGene00005018	sqt-3	1.5238	0.453148	3.15827e-05	0.00115045	Cuticle collagen 1	protein_coding
116	WBGene00008629	cpt-5	1.51576	0.181637	4.03194e-18	1.14146e-15	Carnitine Palmitoyl Transferase	protein_coding
117	WBGene00009926	noah-2	1.51174	0.301072	2.71842e-08	2.14894e-06	NOmpA Homolog (Drosophila nompA: no mechanoreceptor potential A)	protein_coding
118	WBGene00015896	C17C3.15	1.50448	0.236043	1.0263e-11	1.29387e-09		protein_coding
119	WBGene00000928	dao-2	1.50229	0.494924	9.1471e-05	0.00277979	Dauer or Aging adult Overexpression	protein_coding
120	WBGene00007765	C27B7.9	1.481	0.258946	5.43704e-10	5.66048e-08		protein_coding
121	WBGene00004372	rig-5	1.45791	0.496012	0.000134072	0.00384969	NeuRonal IGCAM	protein_coding
122	WBGene00011262	pho-8	1.44865	0.382766	7.69754e-06	0.000342191	Intestinal acid PHOsphatase	protein_coding
123	WBGene00007479	C09F9.2	1.43951	0.323696	4.20614e-07	2.571e-05		protein_coding
124	WBGene00016744	bbs-9	1.43884	0.67148	0.00119756	0.0225759	Protein pthb1 homolog	protein_coding
125	WBGene00001399	fat-7	1.43347	0.122471	6.86438e-33	4.61544e-30	Delta(9)-fatty-acid desaturase fat-7	protein_coding
126	WBGene00011800	T16G1.6	1.43199	0.312424	2.43014e-07	1.5439e-05		protein_coding
127	WBGene00019426	cutl-16	1.4282	0.326494	5.8434e-07	3.49241e-05	CUTiclin-Like	protein_coding
128	WBGene00019514	K08B4.2	1.42227	0.505813	0.000185658	0.00502678		protein_coding
129	WBGene00003778	nnt-1	1.42029	0.285668	3.44266e-08	2.62048e-06	Nicotinamide Nucleotide Transhydrogenase	protein_coding
130	WBGene00045275	F18E3.12	1.41996	0.326678	6.86716e-07	4.04436e-05		protein_coding
131	WBGene00016786	cyp-35A4	1.41905	0.44173	5.71893e-05	0.00184943	CYtochrome P450 family	protein_coding
132	WBGene00009048	cth-1	1.40135	0.205052	4.76261e-13	7.46158e-11	CystaTHionine gamma lyase	protein_coding
133	WBGene00016147	cyp-32A1	1.4011	0.185508	2.31584e-15	4.85335e-13	CYtochrome P450 family	protein_coding
134	WBGene00003093	lys-4	1.39963	0.203673	3.47667e-13	5.78382e-11	LYSozyme	protein_coding
135	WBGene00016422	noah-1	1.39242	0.281425	3.79274e-08	2.85998e-06	NOmpA Homolog (Drosophila nompA: no mechanoreceptor potential A)	protein_coding
136	WBGene00021095	mlt-8	1.38656	0.392943	1.82984e-05	0.000727293		protein_coding
137	WBGene00007072	ugt-1	1.38382	0.231275	1.12938e-10	1.27447e-08	UDP-GlucuronosylTransferase	protein_coding
138	WBGene00021002	W03F9.4	1.36305	0.315662	7.84649e-07	4.55463e-05		protein_coding
139	WBGene00044417	C08F1.11	1.35714	0.382932	1.82345e-05	0.000726542		protein_coding
140	WBGene00021620	Y47D7A.7	1.35656	0.724593	0.00188613	0.0317709		protein_coding
141	WBGene00001824	hbl-1	1.35531	0.713462	0.00154574	0.0273804	Hunchback-like protein	protein_coding
142	WBGene00005092	srd-14	1.34022	0.268972	3.37589e-08	2.59413e-06		pseudogene
143	WBGene00011831	T19B10.2	1.33598	0.153275	1.90089e-19	5.89898e-17		protein_coding
144	WBGene00000469	ces-2	1.32317	0.388679	2.90768e-05	0.00107487	Cell death specification protein 2	protein_coding
145	WBGene00011733	T12D8.5	1.3186	0.259169	2.14841e-08	1.73344e-06		protein_coding
146	WBGene00006956	wrt-10	1.31741	0.53428	0.000474323	0.0107805	WaRThog (Hedgehog-like family)	protein_coding
147	WBGene00007288	C04A11.5	1.31325	0.598911	0.00118329	0.0223853		protein_coding
148	WBGene00002085	ins-2	1.30891	0.593243	0.000881345	0.0178447	Probable insulin-like peptide beta-type 2	protein_coding
149	WBGene00008760	F13E9.11	1.30486	0.358382	1.26936e-05	0.000527929		protein_coding
150	WBGene00011838	T19C4.1	1.30169	0.616932	0.00108552	0.0209283		protein_coding
151	WBGene00001781	gst-33	1.29662	0.493435	0.000339046	0.00822735	Glutathione S-Transferase	protein_coding
152	WBGene00008810	cyp-13A12	1.2931	0.391652	4.62756e-05	0.00157875	CYtochrome P450 family	protein_coding
153	WBGene00022313	Y77E11A.12	1.29248	0.172052	4.00177e-15	8.07208e-13		protein_coding
154	WBGene00015400	cyp-35A2	1.28746	0.243771	6.57744e-09	5.83188e-07	CYtochrome P450 family	protein_coding
155	WBGene00000969	dhs-5	1.28314	0.186145	3.26974e-13	5.55408e-11	Uncharacterized oxidoreductase dhs-5	protein_coding
156	WBGene00019751	M03D4.4	1.28225	0.286434	3.78486e-07	2.35816e-05		protein_coding
157	WBGene00006538	tbb-4	1.26941	0.335664	7.42837e-06	0.000331137	Tubulin beta-4 chain	protein_coding
158	WBGene00010738	K10D3.4	1.25126	0.29239	9.43335e-07	5.41729e-05		protein_coding
159	WBGene00007130	B0272.4	1.2423	0.146555	1.47928e-18	4.34021e-16		protein_coding
160	WBGene00019060	acox-3	1.24222	0.161891	1.01097e-15	2.20461e-13	Acyl-coenzyme A oxidase	protein_coding
161	WBGene00013404	fbxb-101	1.24179	0.720315	0.00261965	0.0408833	F-box B protein	protein_coding
162	WBGene00022033	Y65B4BL.1	1.23451	0.308818	3.2052e-06	0.000159146		protein_coding
163	WBGene00007170	B0393.5	1.23042	0.436411	0.000194657	0.00520925		protein_coding
164	WBGene00014089	ZK822.1	1.22737	0.29469	1.76541e-06	9.40211e-05		protein_coding
165	WBGene00015272	C01B4.8	1.21979	0.539189	0.000810373	0.0167439		protein_coding
166	WBGene00021220	Y19D10A.5	1.21979	0.539189	0.000810373	0.0167439		protein_coding
167	WBGene00019855	R03H10.2	1.21919	0.332262	1.19066e-05	0.000503549		protein_coding
168	WBGene00015044	cyp-34A9	1.21209	0.422829	0.000173662	0.00475787	CYtochrome P450 family	protein_coding
169	WBGene00020315	T07E3.4	1.19716	0.147719	3.58849e-17	9.04805e-15		protein_coding
170	WBGene00003610	nhr-11	1.18601	0.252018	1.41945e-07	9.58399e-06	Nuclear hormone receptor family member nhr-11	protein_coding
171	WBGene00002282	let-4	1.18271	0.365755	5.69028e-05	0.00184386	Leucine-rich repeat-containing protein let-4	protein_coding
172	WBGene00012261	lpr-3	1.15705	0.372735	8.68805e-05	0.00266032	LiPocalin-Related protein	protein_coding
173	WBGene00007481	C09F9.4	1.13947	0.764082	0.00334758	0.0489311		pseudogene
174	WBGene00011328	T01D3.3	1.12195	0.383528	0.000161031	0.00450355		protein_coding
175	WBGene00017309	F09F9.4	1.09345	0.507034	0.00113122	0.0216043		protein_coding
176	WBGene00019832	osg-1	1.0907	0.344244	7.26359e-05	0.0022804	Rho guanine nucleotide exchange factor osg-1	protein_coding
177	WBGene00009047	F22B8.4	1.07967	0.261987	1.95054e-06	0.000102527		pseudogene
178	WBGene00014697	cyp-25A3	1.07393	0.144836	8.87366e-15	1.76783e-12	CYtochrome P450 family	protein_coding
179	WBGene00019100	F59B1.8	1.07259	0.160396	1.36403e-12	2.01938e-10		protein_coding
180	WBGene00007283	clec-222	1.06218	0.175609	8.99821e-11	1.03717e-08	C-type LECtin	protein_coding
181	WBGene00013540	Y75B8A.3	1.06195	0.295778	1.75914e-05	0.000704397		protein_coding
182	WBGene00019278	K01A2.3	1.0618	0.435415	0.000649114	0.0140601		pseudogene
183	WBGene00012939	Y47D3B.1	1.06005	0.608887	0.00250199	0.0394808		protein_coding
184	WBGene00020343	acs-3	1.0596	0.205105	1.50059e-08	1.2418e-06	Fatty Acid CoA Synthetase family	protein_coding
185	WBGene00008964	mltn-9	1.0568	0.226452	1.83936e-07	1.20169e-05	MLt-TeN (Mlt-10) related	protein_coding
186	WBGene00000455	ceh-34	1.05591	0.366811	0.000179617	0.0048796	Homeobox protein ceh-34	protein_coding
187	WBGene00044132	C23H4.8	1.05372	0.294155	1.75273e-05	0.000703576		protein_coding
188	WBGene00001777	gst-29	1.04291	0.239499	8.19981e-07	4.74266e-05	Glutathione S-Transferase	protein_coding
189	WBGene00000516	cki-1	1.04224	0.244369	1.11357e-06	6.28312e-05	Cyclin-dependent kinase inhibitor 1	protein_coding
190	WBGene00009292	F31D4.5	1.04078	0.496467	0.00132059	0.0243546	Pleckstrin homology domain-containing family D member 1	protein_coding
191	WBGene00011345	dma-1	1.02529	0.363416	0.000223715	0.00588921		protein_coding
192	WBGene00008743	F13D12.9	1.02153	0.273275	1.09811e-05	0.000472538		protein_coding
193	WBGene00004224	ptr-10	1.01806	0.534374	0.00194248	0.0325611	PaTched Related family	protein_coding
194	WBGene00009617	F41E7.1	1.01724	0.214697	1.26978e-07	8.68241e-06		protein_coding
195	WBGene00020891	T28C12.4	1.01594	0.227012	4.52269e-07	2.74371e-05	Carboxylic ester hydrolase	protein_coding
196	WBGene00017565	ddo-2	1.00596	0.156158	7.70172e-12	9.86371e-10	D-aspartate oxidase 2	protein_coding
197	WBGene00006980	zig-3	1.00297	0.572758	0.00274664	0.0424952	Zwei Ig domain protein zig-3	protein_coding
198	WBGene00001432	fkb-7	1.00188	0.360355	0.000247815	0.00637797	Peptidylprolyl isomerase	protein_coding
199	WBGene00006881	vab-15	1.0018	0.321978	9.25475e-05	0.00280722	Homeobox protein vab-15	protein_coding

## Sheet: Down_by_glucose_WT
Genes down-regulated by glucose-rich diets in WT
Number	Ensembl gene id	Gene symbol	Fold change (log2) in glucose, WT vs. control, WT	SEM of fold change (log2) in glucose, WT vs. control, WT	p value in glucose, WT vs. control, WT	Adjusted p value in glucose, WT vs. control, WT	Description	Biotype
1	WBGene00007873	dod-21	-6.97473	1.15767	2.08735e-10	2.24557e-08	Downstream Of DAF-16 (Regulated by DAF-16)	protein_coding
2	WBGene00007875	dod-24	-4.96783	0.264918	4.27304e-80	1.37908e-76	Downstream Of DAF-16 (Regulated by DAF-16)	protein_coding
3	WBGene00010125	dod-22	-4.52524	0.314993	1.75177e-47	1.88456e-44	Downstream Of DAF-16 (Regulated by DAF-16)	protein_coding
4	WBGene00011979	T24B8.5	-4.38066	0.264937	9.62692e-63	1.72611e-59		protein_coding
5	WBGene00012518	comt-2	-3.94544	1.19158	9.61219e-05	0.00289388	Catechol-O-MethylTransferase family	protein_coding
6	WBGene00012728	Y39G8B.9	-3.86458	0.720209	2.44273e-08	1.94179e-06		protein_coding
7	WBGene00015884	C17B7.10	-3.41988	1.38422	0.000879808	0.017836		protein_coding
8	WBGene00007867	C32H11.4	-3.35037	0.286808	1.81491e-32	1.17149e-29		protein_coding
9	WBGene00017553	nep-8	-3.3055	0.37008	2.56789e-20	8.50306e-18	NEPrilysin metallopeptidase family	protein_coding
10	WBGene00004177	pqn-98	-3.29459	1.22941	0.00088695	0.0178909	Prion-like-(Q/N-rich)-domain-bearing protein	protein_coding
11	WBGene00012547	Y37D8A.5	-3.28837	1.19922	0.00082791	0.0170626		protein_coding
12	WBGene00019963	R08E5.3	-3.26265	0.365311	2.58195e-20	8.50306e-18		protein_coding
13	WBGene00021731	Y49G5A.1	-3.17731	0.693509	1.66777e-07	1.10752e-05		protein_coding
14	WBGene00001158	ech-9	-3.15698	0.838974	1.27452e-05	0.000528714	Enoyl-CoA Hydratase	protein_coding
15	WBGene00000684	col-110	-3.12487	0.538731	2.85394e-10	3.02987e-08	COLlagen	protein_coding
16	WBGene00009431	dct-17	-3.01254	0.240445	3.63312e-37	2.93138e-34	DAF-16/FOXO Controlled, germline Tumor affecting	protein_coding
17	WBGene00015933	C17H12.8	-2.96596	0.168397	1.00707e-70	2.70852e-67		protein_coding
18	WBGene00009429	irg-5	-2.96138	0.287301	4.90065e-26	2.19672e-23	Infection Response protein	protein_coding
19	WBGene00003664	nhr-74	-2.9384	0.330593	2.3812e-20	8.17561e-18	Nuclear Hormone Receptor family	protein_coding
20	WBGene00018971	clec-67	-2.91891	0.172525	2.05379e-65	4.14275e-62	C-type LECtin	protein_coding
21	WBGene00016119	C25H3.10	-2.89077	0.371052	4.98209e-16	1.14851e-13		protein_coding
22	WBGene00010411	H25K10.1	-2.86694	0.395882	3.86519e-14	7.16926e-12	Purple acid phosphatase	protein_coding
23	WBGene00008965	mltn-10	-2.84371	0.600378	1.52213e-07	1.02344e-05	MLt-TeN (Mlt-10) related	protein_coding
24	WBGene00021875	Y54G2A.10	-2.79985	0.252787	1.95113e-29	1.0857e-26		protein_coding
25	WBGene00015573	C07G1.7	-2.75372	0.694013	5.80945e-06	0.000268616		protein_coding
26	WBGene00044724	R02E4.3	-2.63566	0.963521	0.00048013	0.0108818		protein_coding
27	WBGene00009226	cyp-37B1	-2.62535	0.472656	1.54714e-09	1.47729e-07	CYtochrome P450 family	protein_coding
28	WBGene00015878	C17B7.4	-2.53242	0.838345	0.000157188	0.00441138		protein_coding
29	WBGene00008492	F01D5.1	-2.50995	0.307664	1.3244e-17	3.56199e-15		protein_coding
30	WBGene00020881	T28A11.19	-2.50857	0.498887	3.96666e-08	2.97721e-06		protein_coding
31	WBGene00018031	F35B3.4	-2.40781	0.887548	0.000238375	0.00616968		protein_coding
32	WBGene00008621	F09C8.1	-2.40347	0.162822	1.1894e-50	1.59944e-47		protein_coding
33	WBGene00022142	Y71G12B.2	-2.39812	0.703985	5.88818e-05	0.00189656		protein_coding
34	WBGene00016963	C56C10.6	-2.37021	1.03261	0.00145251	0.0262771		protein_coding
35	WBGene00000665	col-90	-2.34253	0.874831	0.000240496	0.00619948	Putative cuticle collagen 90	protein_coding
36	WBGene00020370	T08H10.3	-2.23423	0.725722	0.00011931	0.00350692		protein_coding
37	WBGene00010128	F55G11.8	-2.11697	0.189202	2.07133e-30	1.23796e-27		protein_coding
38	WBGene00012501	Y26D4A.3	-2.09801	1.0476	0.00335222	0.0489545		protein_coding
39	WBGene00010745	dod-17	-2.05317	0.187077	2.42108e-29	1.3023e-26	Downstream Of DAF-16 (Regulated by DAF-16)	protein_coding
40	WBGene00011321	fil-1	-2.03541	0.791481	0.000335569	0.00815524	Fasting Induced Lipase	protein_coding
41	WBGene00021178	Y9C9A.8	-2.02569	0.359715	8.70369e-10	8.51221e-08		protein_coding
42	WBGene00001786	gst-38	-2.00447	0.294748	4.69082e-13	7.46158e-11	Glutathione S-Transferase	protein_coding
43	WBGene00009773	lipl-2	-1.99006	0.250235	1.08333e-16	2.64873e-14	Lipase	protein_coding
44	WBGene00019660	K11H12.4	-1.98643	0.263518	1.96748e-15	4.17753e-13		protein_coding
45	WBGene00015932	C17H12.6	-1.9751	0.297043	1.76399e-12	2.56446e-10		protein_coding
46	WBGene00016596	C42D4.3	-1.96815	0.675426	0.000152047	0.00430454		protein_coding
47	WBGene00001768	gst-20	-1.95167	0.135815	6.02934e-48	6.94968e-45	Glutathione S-Transferase	protein_coding
48	WBGene00010062	lipl-1	-1.94964	0.534196	1.17752e-05	0.000500042	Lipase	protein_coding
49	WBGene00019626	K10C9.7	-1.91582	0.726933	0.00045383	0.0104323		protein_coding
50	WBGene00019146	H02F09.3	-1.91518	0.490838	4.55311e-06	0.000217304		protein_coding
51	WBGene00019968	R08F11.4	-1.90826	0.336329	9.18252e-10	8.92641e-08		protein_coding
52	WBGene00015877	C17B7.3	-1.89356	0.845434	0.00122891	0.0229525		protein_coding
53	WBGene00013866	cbs-1	-1.89253	0.122185	2.32459e-55	3.7512e-52	Cystathionine Beta-Synthase	protein_coding
54	WBGene00016388	C34B2.3	-1.84695	0.746187	0.000741996	0.0156313		protein_coding
55	WBGene00020613	T20D4.7	-1.84477	0.533336	3.86626e-05	0.0013563		protein_coding
56	WBGene00219308	W06G6.20	-1.83613	0.89711	0.00134615	0.0247694		protein_coding
57	WBGene00044674	B0280.17	-1.82169	0.526033	2.82611e-05	0.00105323		protein_coding
58	WBGene00017978	msrp-1	-1.79751	0.473058	6.592e-06	0.000299648	MS Related Protein	protein_coding
59	WBGene00019208	lips-14	-1.77202	0.257793	3.5315e-13	5.81508e-11		pseudogene
60	WBGene00009470	F36D3.4	-1.76329	0.6154	0.000173413	0.00475787	Major sperm protein	protein_coding
61	WBGene00022644	dod-19	-1.756	0.117349	6.73312e-52	9.87748e-49	Downstream Of DAF-16 (Regulated by DAF-16)	protein_coding
62	WBGene00050956	C14A6.13	-1.7346	0.582368	0.000156174	0.00439823		protein_coding
63	WBGene00010746	K10D11.2	-1.71556	0.444435	6.46638e-06	0.000294768		protein_coding
64	WBGene00007097	B0024.4	-1.71456	0.264221	4.38043e-12	5.89058e-10		protein_coding
65	WBGene00009321	F32B6.4	-1.71254	0.657571	0.000396338	0.00929608		protein_coding
66	WBGene00008494	F01D5.3	-1.70795	0.300574	6.84293e-10	6.94493e-08		protein_coding
67	WBGene00018232	F40E3.5	-1.67629	0.814064	0.00144543	0.0261783		protein_coding
68	WBGene00043743	Y59E9AL.2	-1.66357	0.455249	1.15462e-05	0.000491613		protein_coding
69	WBGene00003091	lys-2	-1.64804	0.220249	2.82934e-15	5.85348e-13	Lysozyme-like protein 2	protein_coding
70	WBGene00001772	gst-24	-1.64497	0.254672	6.30009e-12	8.19875e-10	Glutathione S-Transferase	protein_coding
71	WBGene00077692	C08E8.10	-1.63655	0.470251	2.41786e-05	0.000924574		protein_coding
72	WBGene00011401	T03F6.6	-1.63642	0.5953	0.000281715	0.0070372	Receptor expression-enhancing protein	protein_coding
73	WBGene00011494	T05F1.9	-1.62829	0.429113	8.07721e-06	0.000357101		protein_coding
74	WBGene00045416	Y37H2A.14	-1.62795	0.257843	1.49851e-11	1.84591e-09		protein_coding
75	WBGene00008950	wht-5	-1.62772	0.73927	0.00141321	0.0257846	WHiTe (Drosophila) related ABC transporter	protein_coding
76	WBGene00019105	asp-8	-1.62392	0.196814	9.32703e-18	2.55102e-15	ASpartyl Protease	protein_coding
77	WBGene00019495	sdz-24	-1.61352	0.23581	4.54915e-13	7.34097e-11	SKN-1 Dependent Zygotic transcript	protein_coding
78	WBGene00008584	irg-4	-1.61045	0.728781	0.000759178	0.0159516	Infection Response protein	protein_coding
79	WBGene00011134	ssp-33	-1.60548	0.464735	3.43714e-05	0.0012313	Sperm Specific family, class P	protein_coding
80	WBGene00019232	ugt-13	-1.60101	0.294306	2.74678e-09	2.5474e-07	UDP-GlucuronosylTransferase	protein_coding
81	WBGene00022657	ZK105.6	-1.5973	0.490065	5.4814e-05	0.00179942		protein_coding
82	WBGene00020071	R13H9.5	-1.59608	0.705027	0.000975704	0.0193427		protein_coding
83	WBGene00000720	col-147	-1.59602	0.259854	4.23355e-11	5.0605e-09	COLlagen	protein_coding
84	WBGene00044107	F58G6.9	-1.59463	0.238626	1.14573e-12	1.72792e-10		protein_coding
85	WBGene00008495	F01D5.5	-1.59345	0.546415	0.000127594	0.00368992		protein_coding
86	WBGene00016659	C45B2.2	-1.57771	0.313048	2.74348e-08	2.1491e-06		protein_coding
87	WBGene00015094	B0261.6	-1.57243	0.442771	1.89082e-05	0.000744198		protein_coding
88	WBGene00007301	C04F12.7	-1.56598	0.350544	4.02918e-07	2.50073e-05		protein_coding
89	WBGene00014158	ZK938.1	-1.56529	0.483606	5.21835e-05	0.00173985	Serine/threonine-protein phosphatase	protein_coding
90	WBGene00010650	K08C9.1	-1.56483	0.797908	0.0017789	0.0303448		protein_coding
91	WBGene00194703	F26B1.8	-1.5518	0.39425	3.91591e-06	0.000189763		protein_coding
92	WBGene00007613	C15H11.1	-1.54715	0.928985	0.00300383	0.0455571	Major sperm protein	protein_coding
93	WBGene00014136	ZK896.5	-1.54408	0.144946	1.08411e-27	5.14539e-25		protein_coding
94	WBGene00007777	C27D8.1	-1.54087	0.458525	4.16496e-05	0.00144849		protein_coding
95	WBGene00006044	ssp-16	-1.53736	0.563777	0.00026589	0.00672807	Sperm-specific class P protein 16	protein_coding
96	WBGene00008493	F01D5.2	-1.53533	0.414303	9.29305e-06	0.000407505		protein_coding
97	WBGene00007156	B0379.2	-1.50391	0.604098	0.0005294	0.0118323		protein_coding
98	WBGene00002019	hsp-16.48	-1.50385	0.23103	4.23971e-12	5.74926e-10	Heat shock protein Hsp-16.48/Hsp-16.49	protein_coding
99	WBGene00006057	sss-2	-1.49977	0.534521	0.000228689	0.00597145		pseudogene
100	WBGene00016752	C48E7.7	-1.49322	0.441787	3.12068e-05	0.00113933		protein_coding
101	WBGene00001761	gst-13	-1.49184	0.136415	4.35106e-29	2.19416e-26	Glutathione S-Transferase	protein_coding
102	WBGene00010473	hrg-2	-1.48123	0.318049	1.60949e-07	1.07323e-05	Cadmium-inducible lysosomal protein CDR-5; Heme Responsive protein	protein_coding
103	WBGene00021619	Y47D7A.6	-1.47973	0.322505	2.25947e-07	1.45263e-05		protein_coding
104	WBGene00012583	clec-4	-1.46543	0.260232	8.38231e-10	8.31204e-08	C-type LECtin	protein_coding
105	WBGene00006056	sss-1	-1.46059	0.327015	4.08741e-07	2.5175e-05	Sperm-Specific family, class S	protein_coding
106	WBGene00018643	drd-50	-1.45513	0.368132	3.84991e-06	0.000187744	Dietary restriction down regulated	protein_coding
107	WBGene00018055	F35F10.5	-1.45001	0.240024	7.70232e-11	9.07244e-09		protein_coding
108	WBGene00013713	Y106G6G.4	-1.44884	0.501913	0.000161553	0.00451035		protein_coding
109	WBGene00007610	C15H7.3	-1.44393	0.682191	0.00142263	0.0259006	Putative tyrosine-protein phosphatase C15H7.3	protein_coding
110	WBGene00003957	pcp-2	-1.44039	0.156946	2.33435e-21	8.189e-19	Prolyl Carboxy Peptidase like	protein_coding
111	WBGene00015929	C17H12.3	-1.42782	0.56905	0.000467196	0.0106938	Protein-tyrosine-phosphatase	protein_coding
112	WBGene00011297	R102.10	-1.42774	0.713957	0.00183909	0.031141		protein_coding
113	WBGene00010574	K04H4.5	-1.40526	0.592897	0.000686218	0.0146669		protein_coding
114	WBGene00018497	msrp-3	-1.40171	0.892578	0.00316455	0.0472102	MS Related Protein	protein_coding
115	WBGene00021590	Y46D2A.2	-1.4015	0.177172	1.46027e-16	3.46536e-14		protein_coding
116	WBGene00011284	ttr-27	-1.3987	0.238874	2.72601e-10	2.91322e-08	TransThyretin-Related family domain	protein_coding
117	WBGene00195164	K12B6.11	-1.38698	0.401886	2.37322e-05	0.000912679		protein_coding
118	WBGene00021625	Y47D7A.13	-1.38274	0.783849	0.00206777	0.0339447		protein_coding
119	WBGene00011894	ttr-23	-1.37884	0.476188	0.000175146	0.00478227	TransThyretin-Related family domain	protein_coding
120	WBGene00007932	zip-5	-1.37457	0.330954	1.37657e-06	7.50461e-05	BZIP transcription factor family	protein_coding
121	WBGene00000740	col-167	-1.37379	0.482024	0.000172088	0.00473081	COLlagen	protein_coding
122	WBGene00020609	T20D4.3	-1.37284	0.453547	9.74063e-05	0.00292709		protein_coding
123	WBGene00010869	M05B5.1	-1.36433	0.753994	0.0022278	0.0358783		protein_coding
124	WBGene00009948	F52H3.6	-1.35747	0.481763	0.000232068	0.00604012	Serine/threonine-protein phosphatase	protein_coding
125	WBGene00022621	ZC477.7	-1.35338	0.512206	0.000352608	0.00847994		protein_coding
126	WBGene00007190	rmd-3	-1.35279	0.421242	5.96873e-05	0.00191486	Regulator of Microtubule Dynamics	protein_coding
127	WBGene00007440	C08E8.4	-1.35041	0.313679	1.04649e-06	5.95466e-05		protein_coding
128	WBGene00016361	drd-10	-1.34818	0.64924	0.0010477	0.0204188	Dietary restriction down regulated	protein_coding
129	WBGene00015574	irg-1	-1.3474	0.399918	4.16267e-05	0.00144849	Infection Response protein	protein_coding
130	WBGene00016420	C34G6.3	-1.34557	0.50754	0.000319112	0.00779048		protein_coding
131	WBGene00017808	nspd-9	-1.34342	0.459145	0.00015998	0.00448194	Nematode Specific Peptide family, group D	protein_coding
132	WBGene00020860	nspd-10	-1.3408	0.396293	3.37639e-05	0.00121347	Nematode Specific Peptide family, group D	protein_coding
133	WBGene00013723	Y106G6H.13	-1.34077	0.440045	0.000102794	0.00307753		protein_coding
134	WBGene00004987	spp-2	-1.33728	0.183483	1.874e-14	3.60009e-12	SaPosin-like Protein family	protein_coding
135	WBGene00018083	F36A4.4	-1.33554	0.715619	0.0023771	0.0380548		protein_coding
136	WBGene00007159	B0379.7	-1.33299	0.580697	0.000769984	0.0161157		protein_coding
137	WBGene00010659	K08D8.5	-1.32959	0.208699	9.74905e-12	1.23874e-09		protein_coding
138	WBGene00255375	F08B4.8	-1.32741	0.472809	0.000194481	0.00520925		protein_coding
139	WBGene00000136	amt-4	-1.32628	0.176963	3.34614e-15	6.83501e-13	Ammonium transporter	protein_coding
140	WBGene00016440	gipc-1	-1.32542	0.36577	1.34195e-05	0.000552423	GIPC (RGS-GAIP Interacting Protein C) homolog	protein_coding
141	WBGene00011879	pho-7	-1.32458	0.204998	6.06212e-12	7.95321e-10	Intestinal acid PHOsphatase	protein_coding
142	WBGene00016003	C18H9.5	-1.32367	0.707328	0.00179585	0.0306016		protein_coding
143	WBGene00011753	T13F3.6	-1.31971	0.252552	8.80969e-09	7.60224e-07		protein_coding
144	WBGene00019430	K06A5.2	-1.31064	0.478628	0.000249255	0.00638449		protein_coding
145	WBGene00009031	F21H7.5	-1.31029	0.49777	0.000330807	0.00806381	Major sperm protein	protein_coding
146	WBGene00011176	R09E10.6	-1.30749	0.337725	5.30489e-06	0.000249036		protein_coding
147	WBGene00023503	F17C11.13	-1.30685	0.401856	5.81031e-05	0.00187522		protein_coding
148	WBGene00006886	vap-1	-1.2992	0.271725	9.44817e-08	6.68706e-06	Venom allergen-like protein; Venom-Allergen-like Protein	protein_coding
149	WBGene00008541	F07A5.2	-1.29867	0.341112	7.28901e-06	0.00032673		protein_coding
150	WBGene00001693	grd-4	-1.29508	0.383778	3.25924e-05	0.0011819	GRounDhog (Hedgehog-like family)	protein_coding
151	WBGene00020611	T20D4.5	-1.29397	0.375766	2.48019e-05	0.000946167		protein_coding
152	WBGene00017851	F27C1.1	-1.29218	0.402471	5.92778e-05	0.00190551		protein_coding
153	WBGene00000963	dhp-1	-1.28921	0.1927	1.33783e-12	1.99894e-10	Dihydropyrimidinase 1	protein_coding
154	WBGene00011954	T23F11.2	-1.28895	0.522692	0.000626111	0.0136719		protein_coding
155	WBGene00016061	hpo-15	-1.28777	0.139506	1.53758e-21	5.51375e-19		protein_coding
156	WBGene00017636	F20D6.6	-1.27935	0.590779	0.00120233	0.0226131		protein_coding
157	WBGene00014116	ZK858.2	-1.27769	0.403895	7.90159e-05	0.00245145		protein_coding
158	WBGene00014063	clec-143	-1.2731	0.654204	0.00168683	0.0291439	C-type LECtin	protein_coding
159	WBGene00016288	C31H1.5	-1.27142	0.626858	0.00152211	0.0272008		protein_coding
160	WBGene00021136	W10G11.3	-1.26575	0.239672	6.79854e-09	5.96239e-07		protein_coding
161	WBGene00010723	cpg-7	-1.25957	0.228245	1.9376e-09	1.81785e-07	Chondroitin proteoglycan 7	protein_coding
162	WBGene00014247	ZK1307.4	-1.24549	0.459113	0.000304615	0.00751616		protein_coding
163	WBGene00014030	glb-1	-1.24493	0.132524	3.48353e-22	1.3073e-19	Globin-like protein	protein_coding
164	WBGene00015710	C12D5.9	-1.24364	0.209485	1.66188e-10	1.80634e-08		protein_coding
165	WBGene00016399	C34D4.3	-1.24324	0.536479	0.000782868	0.0163008		protein_coding
166	WBGene00019717	trx-3	-1.24304	0.381677	5.45425e-05	0.00179623	ThioRedoXin [see also xtr]	protein_coding
167	WBGene00019738	clec-265	-1.23974	0.187739	2.07489e-12	2.98951e-10	C-type LECtin	protein_coding
168	WBGene00021872	clec-85	-1.23905	0.139574	3.66317e-20	1.18225e-17	C-type LECtin	protein_coding
169	WBGene00011286	ttr-29	-1.2302	0.534615	0.000919689	0.0184132	TransThyretin-Related family domain	protein_coding
170	WBGene00017594	F19C7.4	-1.22763	0.299749	2.11932e-06	0.000109966		protein_coding
171	WBGene00010050	F54D5.4	-1.22738	0.172103	5.69239e-14	1.03211e-11		protein_coding
172	WBGene00013696	Y106G6A.4	-1.22709	0.469842	0.000374111	0.00889106		protein_coding
173	WBGene00006048	ssp-31	-1.22558	0.646028	0.00198627	0.0330098	Sperm-specific class P protein 31	protein_coding
174	WBGene00020635	T20H4.2	-1.22313	0.72631	0.00323353	0.0477855		protein_coding
175	WBGene00003438	msp-45	-1.22284	0.569101	0.0010607	0.0205765	Major sperm protein 19/31/40/45/50/51/53/59/61/65/81/113/142	protein_coding
176	WBGene00044475	F56D6.13	-1.2218	0.725907	0.00292223	0.0446977		protein_coding
177	WBGene00015597	fbxa-162	-1.22023	0.512164	0.000829411	0.0170717		pseudogene
178	WBGene00022754	nspd-1	-1.21969	0.377912	5.67593e-05	0.00184291	Nematode Specific Peptide family, group D	protein_coding
179	WBGene00013474	Y69E1A.2	-1.21938	0.446723	0.000256293	0.00654398		protein_coding
180	WBGene00016658	C45B2.1	-1.21688	0.149653	2.54208e-17	6.51136e-15		protein_coding
181	WBGene00012199	mltn-3	-1.21683	0.58839	0.00145879	0.0263612	MLt-TeN (Mlt-10) related	protein_coding
182	WBGene00016180	C28C12.4	-1.21681	0.463761	0.000391248	0.00920346		protein_coding
183	WBGene00021398	Y38C1AA.7	-1.21645	0.733642	0.00243786	0.0387966		protein_coding
184	WBGene00021518	hpo-6	-1.21225	0.177688	4.71657e-13	7.46158e-11		protein_coding
185	WBGene00044644	B0205.13	-1.21168	0.296341	1.9912e-06	0.000103987		protein_coding
186	WBGene00016357	C33F10.11	-1.21142	0.465163	0.000380147	0.00898161		protein_coding
187	WBGene00010633	nspd-2	-1.20788	0.343278	2.04428e-05	0.000796827	Nematode Specific Peptide family, group D	protein_coding
188	WBGene00016612	C43G2.3	-1.2054	0.513678	0.000837265	0.0171459		protein_coding
189	WBGene00011795	T16A9.5	-1.20409	0.454453	0.000334944	0.00815234		protein_coding
190	WBGene00011171	R09E10.1	-1.20364	0.59934	0.00166294	0.0288547		protein_coding
191	WBGene00017542	F17E9.5	-1.2029	0.502171	0.000628114	0.0136929		protein_coding
192	WBGene00018194	F39E9.1	-1.19865	0.269435	5.13731e-07	3.1049e-05		pseudogene
193	WBGene00017058	msrp-6	-1.19158	0.676571	0.00249258	0.0393954	MS Related Protein	protein_coding
194	WBGene00015051	B0218.7	-1.19032	0.56099	0.00130651	0.0241226		protein_coding
195	WBGene00007793	C28D4.5	-1.18282	0.528263	0.00103072	0.020161		protein_coding
196	WBGene00016512	C38C3.3	-1.17953	0.73584	0.00323243	0.0477855		protein_coding
197	WBGene00001699	grd-10	-1.17758	0.160691	1.56145e-14	3.03579e-12	GRounDhog (Hedgehog-like family)	protein_coding
198	WBGene00020070	rmd-6	-1.17463	0.486032	0.000639824	0.0138775	Regulator of Microtubule Dynamics	protein_coding
199	WBGene00010747	K10D11.3	-1.17401	0.304072	6.64216e-06	0.00030108		protein_coding
200	WBGene00020990	W03D8.9	-1.17287	0.476897	0.000541875	0.012061		protein_coding
201	WBGene00009680	msd-1	-1.16702	0.42256	0.000240394	0.00619948	Major Sperm protein Domain containing	protein_coding
202	WBGene00013473	Y69E1A.1	-1.16179	0.478352	0.000602383	0.0132615		protein_coding
203	WBGene00009938	F52F12.5	-1.1592	0.62998	0.00221215	0.0357332		protein_coding
204	WBGene00018158	comp-1	-1.14295	0.569865	0.00184307	0.0311756	Sperm COMPetition	protein_coding
205	WBGene00021589	Y46D2A.1	-1.14125	0.71735	0.00320271	0.0475894		protein_coding
206	WBGene00000213	asm-3	-1.13949	0.409397	0.000218841	0.00577975	Putative sphingomyelin phosphodiesterase asm-3	protein_coding
207	WBGene00006950	wrt-4	-1.13941	0.697329	0.0030271	0.045824	Warthog protein 4 Warthog protein 4 N-product Warthog protein 4 C-product [Source:UniProtKB/Swiss-Prot;Acc:Q94129]	protein_coding
208	WBGene00010123	F55G11.2	-1.13717	0.361519	7.64216e-05	0.00238073		protein_coding
209	WBGene00013700	Y106G6D.3	-1.137	0.555519	0.00148975	0.0267742		protein_coding
210	WBGene00010277	F58G6.7	-1.13661	0.212737	4.99693e-09	4.55568e-07		protein_coding
211	WBGene00045355	D1086.17	-1.13508	0.584791	0.00171964	0.0295211		protein_coding
212	WBGene00018398	sptl-2	-1.12928	0.225626	2.80181e-08	2.18419e-06	Serine palmitoyltransferase 2	protein_coding
213	WBGene00009396	clec-65	-1.12745	0.143662	2.57462e-16	6.02125e-14	C-type LECtin	protein_coding
214	WBGene00003959	pcp-4	-1.12465	0.164563	5.51925e-13	8.4823e-11	Prolyl Carboxy Peptidase like	protein_coding
215	WBGene00012357	W09D6.4	-1.12446	0.588321	0.00207695	0.0340608		protein_coding
216	WBGene00017386	nspd-5	-1.12422	0.413074	0.000278579	0.00697929	Nematode Specific Peptide family, group D	protein_coding
217	WBGene00044457	C18H7.11	-1.12396	0.201886	1.46731e-09	1.40941e-07		protein_coding
218	WBGene00017262	F08F3.4	-1.12255	0.27928	2.93792e-06	0.000148618		protein_coding
219	WBGene00000704	col-130	-1.1216	0.483247	0.00089416	0.0179914	COLlagen	protein_coding
220	WBGene00008390	D1086.3	-1.121	0.257695	7.07592e-07	4.15215e-05		protein_coding
221	WBGene00002116	ins-33	-1.11918	0.287624	5.4212e-06	0.000252109	INSulin related	protein_coding
222	WBGene00003425	msp-10	-1.11333	0.771846	0.00337699	0.0492717	Major sperm protein 10/36/56/76	protein_coding
223	WBGene00013999	ZK550.5	-1.10696	0.546252	0.00144357	0.0261783		protein_coding
224	WBGene00206354	F27E5.9	-1.10658	0.338376	5.2727e-05	0.00175434		protein_coding
225	WBGene00014206	nit-1	-1.10444	0.39307	0.000231043	0.00602317	NITrilase	protein_coding
226	WBGene00023424	C53D6.10	-1.10328	0.638646	0.00299794	0.0455105		protein_coding
227	WBGene00016054	C24D10.2	-1.10264	0.501709	0.00112286	0.0215196		protein_coding
228	WBGene00009028	F21H7.2	-1.09615	0.575588	0.00195097	0.0326585		protein_coding
229	WBGene00019029	F58B6.1	-1.09615	0.44962	0.000609623	0.0133955		protein_coding
230	WBGene00007807	C29F3.7	-1.09462	0.175086	2.32565e-11	2.82174e-09		protein_coding
231	WBGene00006678	twk-25	-1.0851	0.313736	2.70774e-05	0.00101616	TWiK family of potassium channels	protein_coding
232	WBGene00015759	C14C6.5	-1.08482	0.260552	1.62812e-06	8.75764e-05		protein_coding
233	WBGene00018910	F56A4.2	-1.08388	0.202159	4.65873e-09	4.27148e-07	C-type LECtin	protein_coding
234	WBGene00021224	clec-209	-1.08388	0.202159	4.65873e-09	4.27148e-07	C-type LECtin	protein_coding
235	WBGene00017703	F22E5.1	-1.08141	0.331859	5.13725e-05	0.00171635		protein_coding
236	WBGene00020329	bath-26	-1.07946	0.32217	4.38844e-05	0.00150994	BTB and MATH domain containing	protein_coding
237	WBGene00021745	Y50D4B.6	-1.0788	0.329395	5.45364e-05	0.00179623		protein_coding
238	WBGene00001758	gst-10	-1.07851	0.115146	5.04509e-22	1.85029e-19	Glutathione S-transferase P 10	protein_coding
239	WBGene00011214	R10E9.2	-1.0785	0.447094	0.000637221	0.0138396		protein_coding
240	WBGene00020617	T20D4.11	-1.07758	0.293626	1.19414e-05	0.000503549		protein_coding
241	WBGene00000988	dhs-25	-1.07628	0.148655	2.5934e-14	4.9235e-12	DeHydrogenases, Short chain	protein_coding
242	WBGene00003449	msp-56	-1.07234	0.561321	0.00182738	0.0309752	Major sperm protein 10/36/56/76	protein_coding
243	WBGene00020414	T10E9.4	-1.07004	0.453556	0.000733465	0.015492		protein_coding
244	WBGene00011530	T06D8.10	-1.06707	0.518438	0.00181762	0.0308422		protein_coding
245	WBGene00015449	ugt-63	-1.06691	0.17707	1.01262e-10	1.15891e-08	UDP-GlucuronosylTransferase	protein_coding
246	WBGene00019580	oac-58	-1.06575	0.431808	0.000610133	0.0133955	O-ACyltransferase homolog	protein_coding
247	WBGene00077757	E02H4.7	-1.06478	0.199904	5.84711e-09	5.21297e-07		protein_coding
248	WBGene00009377	F34D10.8	-1.0604	0.521271	0.00154436	0.0273804		protein_coding
249	WBGene00013165	Y53F4B.19	-1.05993	0.463176	0.000979867	0.0193776	Major sperm protein	protein_coding
250	WBGene00012007	T25B9.1	-1.05383	0.159538	2.40675e-12	3.37719e-10		protein_coding
251	WBGene00018050	clec-139	-1.05183	0.309881	3.29394e-05	0.00118914	C-type LECtin	protein_coding
252	WBGene00010091	ssp-35	-1.05164	0.305238	3.35446e-05	0.00120828	Sperm Specific family, class P	protein_coding
253	WBGene00017112	E03H12.5	-1.05123	0.448987	0.000799501	0.0166043		protein_coding
254	WBGene00022006	mpst-5	-1.05042	0.545063	0.00196379	0.0327842	MercaptoPyruvate SulfurTransferase homolog	protein_coding
255	WBGene00022007	mpst-6	-1.05042	0.545063	0.00196379	0.0327842	MercaptoPyruvate SulfurTransferase homolog	protein_coding
256	WBGene00000603	col-14	-1.04521	0.571894	0.00205488	0.033816	Cuticle collagen 14	protein_coding
257	WBGene00016161	C27D6.3	-1.04463	0.467675	0.00108437	0.0209283		protein_coding
258	WBGene00019659	K11H12.3	-1.04394	0.513227	0.0014276	0.0259427		protein_coding
259	WBGene00018314	F41H10.1	-1.04355	0.448365	0.000808606	0.0167439		protein_coding
260	WBGene00015820	C16A11.7	-1.04174	0.541489	0.00209689	0.0342485		protein_coding
261	WBGene00010215	nhr-193	-1.04007	0.311628	4.19044e-05	0.00145422	Nuclear Hormone Receptor family	protein_coding
262	WBGene00016351	C33F10.1	-1.0371	0.438791	0.000737463	0.0155561		protein_coding
263	WBGene00016447	msd-4	-1.03196	0.616569	0.00256157	0.040171	Major Sperm protein Domain containing	protein_coding
264	WBGene00012683	asp-17	-1.03056	0.240553	1.26109e-06	6.96924e-05	ASpartyl Protease	protein_coding
265	WBGene00017751	F23F12.3	-1.02965	0.24078	1.0349e-06	5.92204e-05		protein_coding
266	WBGene00015879	C17B7.5	-1.02855	0.562038	0.0021923	0.0355192		protein_coding
267	WBGene00019015	F57F4.1	-1.02524	0.515104	0.00194096	0.0325611		protein_coding
268	WBGene00012926	Y47D3A.13	-1.02321	0.560597	0.00240028	0.0383119		protein_coding
269	WBGene00015097	B0273.1	-1.01382	0.403062	0.000551987	0.0122692		protein_coding
270	WBGene00017186	F07B7.2	-1.01282	0.250509	3.08306e-06	0.000154989		protein_coding
271	WBGene00021107	W09B7.2	-1.01282	0.250509	3.08306e-06	0.000154989		protein_coding
272	WBGene00020878	T28A11.16	-1.01059	0.352246	0.000201133	0.00536491		protein_coding
273	WBGene00009433	F35E12.9	-1.00704	0.229264	6.49523e-07	3.86308e-05		protein_coding
274	WBGene00010124	F55G11.4	-1.00648	0.237783	1.34427e-06	7.3534e-05		protein_coding
275	WBGene00000678	col-104	-1.00486	0.503493	0.00164193	0.0285824	COLlagen	protein_coding
276	WBGene00019619	asp-14	-1.00161	0.187668	5.75968e-09	5.16355e-07	ASpartyl Protease	protein_coding
277	WBGene00001702	grd-13	-1.00072	0.251304	3.85098e-06	0.000187744	GRounDhog (Hedgehog-like family)	protein_coding

## Sheet: Up_by_glucose_lpin-1_RNAi
Genes up-regulated by glucose-rich diets in lpin-1 RNAi
Number	Ensembl gene id	Gene symbol	Fold change (log2) in glucose, lpin-1 RNAi vs. control, lpin-1 RNAi	SEM of fold change (log2) in Glucose, lpin-1 RNAi vs. control, lpin-1 RNAi	p value in glucose, lpin-1 RNAi vs. control, lpin-1 RNAi	Adjusted p value in glucose, lpin-1 RNAi vs. control, lpin-1 RNAi	Description	Biotype
1	WBGene00001706	grd-17	8.67012	1.00109	1.67837e-17	2.10329e-15		pseudogene
2	WBGene00044286	ugt-35	8.29569	2.64853	2.99567e-09	1.28189e-07	UDP-GlucuronosylTransferase	protein_coding
3	WBGene00004994	spp-9	7.89509	0.527681	3.65947e-50	3.21017e-47	SaPosin-like Protein family	protein_coding
4	WBGene00004997	spp-12	6.82119	0.508697	5.87179e-41	3.56598e-38	SaPosin-like Protein family	protein_coding
5	WBGene00014732	F09F3.8	5.84349	0.347863	2.69525e-63	5.31974e-60		pseudogene
6	WBGene00012055	srsx-36	5.68179	2.53315	7.58518e-05	0.00117652	Serpentine Receptor, class SX	protein_coding
7	WBGene00015894	acdh-2	5.47425	0.826928	3.38573e-12	2.36551e-10	Acyl CoA DeHydrogenase	protein_coding
8	WBGene00018601	F48C1.9	5.39199	0.350093	3.86634e-55	4.69612e-52		protein_coding
9	WBGene00008519	cyp-13B1	4.88332	0.349639	3.20192e-45	2.40754e-42	Putative cytochrome P450 cyp-13B1	protein_coding
10	WBGene00000646	H17B01.2	4.77252	2.25116	0.000111826	0.00163796		protein_coding
11	WBGene00011833	T19B10.5	4.68701	0.238372	1.45102e-87	7.63722e-84		protein_coding
12	WBGene00009963	fipr-26	4.58478	0.567793	4.94848e-17	5.91944e-15	FIP (Fungus-Induced Protein) Related	protein_coding
13	WBGene00009221	acs-2	4.55086	0.153125	6.05459e-194	9.5602e-190	Fatty Acid CoA Synthetase family	protein_coding
14	WBGene00001108	dsl-6	4.54724	1.2427	1.04838e-05	0.000204875	Delta-like protein	protein_coding
15	WBGene00021513	Y41D4B.6	4.46835	1.2227	8.23031e-06	0.000165973		protein_coding
16	WBGene00002051	ifa-3	4.44898	0.852904	7.4582e-09	2.93678e-07	Intermediate filament protein ifa-3	protein_coding
17	WBGene00017390	F12A10.1	4.42395	0.237941	3.56802e-78	1.40848e-74		protein_coding
18	WBGene00001065	dpy-3	4.29111	0.673569	8.81557e-12	5.79991e-10	DumPY: shorter than wild-type	protein_coding
19	WBGene00019565	cyp-35A3	4.00985	0.846834	7.84288e-08	2.52218e-06	CYtochrome P450 family	protein_coding
20	WBGene00013007	Y48E1B.8	3.96403	0.559413	3.26397e-13	2.57691e-11		protein_coding
21	WBGene00017937	F30H5.3	3.91847	1.21982	4.63209e-05	0.000762677		protein_coding
22	WBGene00001773	gst-25	3.8114	1.49356	0.000607208	0.00683379	Glutathione S-Transferase	protein_coding
23	WBGene00001387	far-3	3.66753	0.267277	5.67796e-44	3.73562e-41	Fatty Acid/Retinol binding protein	protein_coding
24	WBGene00016319	C32D5.12	3.66571	0.266098	2.45571e-44	1.6859e-41		protein_coding
25	WBGene00004155	pqn-73	3.63356	0.944255	5.49126e-06	0.000115609	Prion-like-(Q/N-rich)-domain-bearing protein	protein_coding
26	WBGene00000133	amt-1	3.6162	0.202611	5.20763e-73	1.64457e-69	Putative ammonium transporter 1	protein_coding
27	WBGene00012255	lpr-6	3.59676	0.747307	6.07583e-08	1.98218e-06	LiPocalin-Related protein	protein_coding
28	WBGene00013073	hmit-1.1	3.58708	0.28711	4.01139e-37	1.86294e-34	H(+) MyoInositol coTransporter	protein_coding
29	WBGene00010573	K04H4.2	3.58231	0.815201	5.21169e-07	1.39243e-05		protein_coding
30	WBGene00009787	F46F2.3	3.56168	0.233891	1.06479e-53	1.12087e-50		protein_coding
31	WBGene00001858	hil-7	3.53995	0.78957	2.60132e-07	7.53666e-06	HIstone H1 Like; Histone H1.Q	protein_coding
32	WBGene00007989	fipr-22	3.53118	0.282808	4.45254e-37	2.00873e-34	FIP (Fungus-Induced Protein) Related	protein_coding
33	WBGene00006418	tag-38	3.48183	0.216083	3.0544e-59	4.38445e-56		protein_coding
34	WBGene00044109	K02E11.10	3.47498	1.31548	0.000479706	0.00561079		protein_coding
35	WBGene00019272	H42K12.3	3.37637	0.63953	6.29576e-09	2.51671e-07		protein_coding
36	WBGene00000695	col-121	3.37034	0.950435	1.26606e-05	0.000242905	COLlagen	protein_coding
37	WBGene00011175	R09E10.5	3.30426	0.822989	2.0901e-06	4.94053e-05		protein_coding
38	WBGene00001828	hch-1	3.23266	0.513349	1.36364e-11	8.78849e-10	Zinc metalloproteinase nas-34	protein_coding
39	WBGene00009706	argk-1	3.20571	0.398596	4.02985e-17	4.89471e-15	ARGinine Kinase	protein_coding
40	WBGene00013849	ZC84.6	3.0797	0.928398	6.5473e-05	0.00102663		protein_coding
41	WBGene00008803	lips-10	3.07594	0.149814	8.97184e-95	7.08327e-91	LIPaSe related	protein_coding
42	WBGene00012186	mlt-11	3.07375	0.528265	2.76995e-10	1.46208e-08		protein_coding
43	WBGene00206521	T02G5.15	3.06922	1.69283	0.00289113	0.0245964		protein_coding
44	WBGene00003763	nlp-25	3.05474	0.220608	1.00556e-44	7.2172e-42	Neuropeptide-Like Protein	protein_coding
45	WBGene00016892	C53A3.2	3.05259	0.18773	8.29219e-61	1.45482e-57		protein_coding
46	WBGene00008629	cpt-5	3.03656	0.193168	1.15923e-56	1.52535e-53	Carnitine Palmitoyl Transferase	protein_coding
47	WBGene00001564	icl-1	2.9879	0.202198	1.29448e-50	1.20234e-47	Bifunctional glyoxylate cycle protein Isocitrate lyase Malate synthase [Source:UniProtKB/Swiss-Prot;Acc:Q10663]	protein_coding
48	WBGene00018543	ugt-32	2.96738	0.477293	5.15491e-11	3.02588e-09	UDP-GlucuronosylTransferase	protein_coding
49	WBGene00015483	C05D11.5	2.9635	0.228835	1.62372e-39	9.15661e-37	Putative hydroxypyruvate isomerase	protein_coding
50	WBGene00019318	K02E10.4	2.95525	0.654303	2.76505e-07	7.93821e-06		protein_coding
51	WBGene00003522	nas-3	2.95027	0.975446	0.000316111	0.00397281	Zinc metalloproteinase nas-3	protein_coding
52	WBGene00019644	cpt-4	2.89936	0.428927	8.68454e-13	6.62459e-11	Carnitine Palmitoyl Transferase	protein_coding
53	WBGene00014698	C37A5.3	2.88626	0.53542	4.0849e-09	1.671e-07		protein_coding
54	WBGene00008743	F13D12.9	2.86201	0.204248	9.43061e-46	7.44546e-43		protein_coding
55	WBGene00018547	clec-78	2.79154	0.679614	1.64883e-06	3.98089e-05	C-type LECtin	protein_coding
56	WBGene00019730	asns-2	2.77216	0.239972	4.01648e-32	1.44137e-29	Asparagine synthetase	protein_coding
57	WBGene00015896	C17C3.15	2.76224	0.230913	4.52347e-34	1.78564e-31		protein_coding
58	WBGene00019853	srsx-20	2.7505	0.616848	6.18985e-07	1.63393e-05		pseudogene
59	WBGene00012256	lpr-5	2.73927	1.11542	0.000393626	0.00475768	LiPocalin-Related protein	protein_coding
60	WBGene00010893	cutl-9	2.71748	0.538436	1.57255e-08	5.85626e-07	CUTiclin-Like	protein_coding
61	WBGene00011450	ttr-22	2.71632	0.417618	5.37686e-12	3.62823e-10	TransThyretin-Related family domain	protein_coding
62	WBGene00045096	K01A6.7	2.70187	1.12796	0.000689988	0.00756066		protein_coding
63	WBGene00022313	Y77E11A.12	2.69426	0.158587	1.09782e-65	2.88909e-62		protein_coding
64	WBGene00005018	sqt-3	2.69182	0.430651	1.99658e-11	1.25103e-09	Cuticle collagen 1	protein_coding
65	WBGene00012165	cutl-6	2.67618	1.36784	0.00327157	0.0271872	CUTiclin-Like	protein_coding
66	WBGene00010928	clec-258	2.6611	0.604221	4.6467e-07	1.25636e-05	C-type LECtin	protein_coding
67	WBGene00001075	dpy-14	2.65586	0.697516	5.60906e-06	0.000117775	COLlagen structural; DumPY: shorter than wild-type	protein_coding
68	WBGene00021095	mlt-8	2.57722	0.381307	6.91906e-13	5.32936e-11		protein_coding
69	WBGene00019404	K05B2.4	2.57442	0.347327	9.06395e-15	8.78035e-13		protein_coding
70	WBGene00020157	T02B11.6	2.5473	0.270659	4.67331e-22	9.11007e-20		protein_coding
71	WBGene00004236	ptr-22	2.53471	0.31224	2.49032e-17	3.07204e-15	PaTched Related family	protein_coding
72	WBGene00011262	pho-8	2.50965	0.37075	9.55255e-13	7.25167e-11	Intestinal acid PHOsphatase	protein_coding
73	WBGene00018267	F41C3.1	2.49944	1.02383	0.000794229	0.0084793		protein_coding
74	WBGene00001076	dpy-17	2.48625	0.574268	6.57121e-07	1.72358e-05	DumPY: shorter than wild-type	protein_coding
75	WBGene00007947	C35A5.3	2.45329	0.308491	1.08374e-16	1.27704e-14		protein_coding
76	WBGene00017498	pud-4	2.43945	1.07605	0.000973458	0.0100463	Protein Up-regulated in Daf-2(Gf)	protein_coding
77	WBGene00010931	M162.5	2.43269	0.246587	3.03106e-24	7.0383e-22		protein_coding
78	WBGene00045275	F18E3.12	2.41031	0.331071	2.13599e-14	1.98396e-12		protein_coding
79	WBGene00017485	F15E6.4	2.4098	0.400622	7.81616e-11	4.4879e-09		protein_coding
80	WBGene00017379	F11C7.7	2.40818	0.482428	4.43903e-08	1.51715e-06		protein_coding
81	WBGene00000668	col-93	2.3997	0.230753	1.81443e-26	4.8559e-24	COLlagen	protein_coding
82	WBGene00001477	fmo-2	2.39692	0.850438	0.000158433	0.00221061	Flavin-containing monooxygenase	protein_coding
83	WBGene00001069	dpy-7	2.38679	0.897203	0.000244536	0.00320434	Cuticle collagen dpy-7	protein_coding
84	WBGene00235310	R02D1.2	2.38414	0.28224	2.96745e-18	4.11018e-16		protein_coding
85	WBGene00020891	T28C12.4	2.38134	0.218502	7.11073e-29	2.20154e-26	Carboxylic ester hydrolase	protein_coding
86	WBGene00000469	ces-2	2.37079	0.378161	1.70724e-11	1.08262e-09	Cell death specification protein 2	protein_coding
87	WBGene00015045	cyp-34A10	2.36145	0.650562	2.33159e-05	0.000415998	CYtochrome P450 family	protein_coding
88	WBGene00001072	dpy-10	2.35812	0.572514	1.63083e-06	3.95559e-05	Cuticle collagen dpy-10	protein_coding
89	WBGene00000731	col-158	2.35479	0.518663	5.02503e-07	1.34483e-05	COLlagen	protein_coding
90	WBGene00021873	clec-82	2.34991	0.851242	0.000327662	0.00407385	C-type LECtin	protein_coding
91	WBGene00007479	C09F9.2	2.34364	0.314683	4.96921e-15	4.96607e-13		protein_coding
92	WBGene00013145	cutl-2	2.32681	0.527769	4.11341e-07	1.12861e-05	CUTiclin-Like	protein_coding
93	WBGene00018256	cutl-28	2.30439	0.839009	0.000219176	0.00291557	CUTiclin-Like	protein_coding
94	WBGene00010661	tyr-2	2.29386	0.15768	3.42955e-49	2.85013e-46	TYRosinase	protein_coding
95	WBGene00045207	F13E9.14	2.27887	0.695162	6.02434e-05	0.000957949		protein_coding
96	WBGene00000969	dhs-5	2.27731	0.176504	2.36793e-39	1.2893e-36	Uncharacterized oxidoreductase dhs-5	protein_coding
97	WBGene00021703	cpt-3	2.26973	0.194232	8.59969e-33	3.15788e-30	Carnitine Palmitoyl Transferase	protein_coding
98	WBGene00000620	col-43	2.25816	0.916366	0.00159215	0.015292	COLlagen; Collagen	protein_coding
99	WBGene00194869	K01A6.8	2.25136	0.400165	1.03309e-09	4.81193e-08		protein_coding
100	WBGene00011107	R07E3.6	2.23383	0.62849	2.26445e-05	0.000406777		protein_coding
101	WBGene00009824	gpdh-1	2.21569	0.199812	1.05872e-29	3.41166e-27	Glycerol-3-phosphate dehydrogenase [NAD(+)]	protein_coding
102	WBGene00017332	ugt-37	2.21064	0.412975	6.84726e-09	2.72338e-07	UDP-GlucuronosylTransferase	protein_coding
103	WBGene00016422	noah-1	2.17303	0.275835	1.81168e-16	2.07293e-14	NOmpA Homolog (Drosophila nompA: no mechanoreceptor potential A)	protein_coding
104	WBGene00235332	K04A8.20	2.164	0.479634	3.40688e-07	9.62337e-06		protein_coding
105	WBGene00000176	aqp-8	2.15273	0.141972	2.2344e-53	2.20507e-50	AQuaPorin or aquaglyceroporin related	protein_coding
106	WBGene00001064	dpy-2	2.13633	0.762706	0.000178801	0.00244862	Cuticle collagen dpy-2	protein_coding
107	WBGene00269373	M01D1.12	2.13506	0.704627	0.000121473	0.00176292		protein_coding
108	WBGene00000111	alh-5	2.12104	0.189532	5.2703e-30	1.73371e-27	Aldehyde dehydrogenase	protein_coding
109	WBGene00021491	comt-4	2.11424	0.841157	0.000461095	0.00542122	Catechol-O-MethylTransferase family	protein_coding
110	WBGene00007992	fipr-24	2.11127	0.546175	6.01258e-06	0.000125747	FIP (Fungus-Induced Protein) Related	protein_coding
111	WBGene00016786	cyp-35A4	2.10812	0.451478	1.80731e-07	5.41506e-06	CYtochrome P450 family	protein_coding
112	WBGene00006670	twk-16	2.09786	0.382713	3.29641e-09	1.38432e-07	Potassium channel subunit n2P16; TWiK family of potassium channels	protein_coding
113	WBGene00009573	F40E10.5	2.08967	1.22388	0.00464157	0.0360681		protein_coding
114	WBGene00006075	str-7	2.08725	0.323894	4.59922e-12	3.1438e-10	Seven TM Receptor	protein_coding
115	WBGene00017154	ugt-57	2.08585	0.474191	4.63464e-07	1.25636e-05	UDP-GlucuronosylTransferase	protein_coding
116	WBGene00013980	dos-1	2.08564	0.250244	3.7088e-18	5.00529e-16	Delta and osm-11 homolog protein 1	protein_coding
117	WBGene00009926	noah-2	2.0826	0.294798	9.057e-14	7.68871e-12	NOmpA Homolog (Drosophila nompA: no mechanoreceptor potential A)	protein_coding
118	WBGene00000989	dhs-26	2.07352	0.919679	0.00154976	0.0149643	DeHydrogenases, Short chain	protein_coding
119	WBGene00008102	C44H9.7	2.07054	0.695675	9.64524e-05	0.00144496		protein_coding
120	WBGene00077701	poml-3	2.06687	0.206438	8.1293e-25	2.03749e-22	PON (Paraoxonase) and MEC-6 Like	protein_coding
121	WBGene00003937	pax-1	2.06515	1.2604	0.00301924	0.0254532	PAX (Paired box) transcription factor	protein_coding
122	WBGene00003610	nhr-11	2.06231	0.222342	1.02095e-21	1.79121e-19	Nuclear hormone receptor family member nhr-11	protein_coding
123	WBGene00000656	col-80	2.05913	0.207477	1.90215e-24	4.62076e-22	Putative cuticle collagen 80	protein_coding
124	WBGene00020194	T03G6.1	2.05779	1.06428	0.00144474	0.0140992		protein_coding
125	WBGene00271415	T05A7.13	2.05498	1.02856	0.00127916	0.0127191		protein_coding
126	WBGene00015419	srsx-18	2.05289	0.948037	0.00178723	0.0168106	Serpentine Receptor, class SX	protein_coding
127	WBGene00019761	M03F8.1	2.05197	0.31545	4.42429e-12	3.05063e-10		protein_coding
128	WBGene00000698	col-124	2.02444	0.195693	2.59271e-26	6.71129e-24	COLlagen	protein_coding
129	WBGene00003778	nnt-1	2.01513	0.262404	9.95203e-16	1.05465e-13	Nicotinamide Nucleotide Transhydrogenase	protein_coding
130	WBGene00015950	C18A11.4	1.99625	0.696384	0.000303585	0.00383467		protein_coding
131	WBGene00000752	col-179	1.97258	0.16754	3.20826e-33	1.23557e-30	COLlagen	protein_coding
132	WBGene00003717	nhr-127	1.96024	0.957752	0.00132391	0.0130981	Nuclear hormone receptor family member nhr-127	protein_coding
133	WBGene00017309	F09F9.4	1.91235	0.469179	2.23481e-06	5.25896e-05		protein_coding
134	WBGene00011831	T19B10.2	1.90758	0.148052	3.46965e-39	1.76728e-36		protein_coding
135	WBGene00012261	lpr-3	1.89969	0.3528	3.91966e-09	1.62019e-07	LiPocalin-Related protein	protein_coding
136	WBGene00021025	cutl-13	1.86941	1.26807	0.00381611	0.030696	CUTiclin-Like	protein_coding
137	WBGene00022441	Y110A2AL.4	1.85768	0.422089	5.34511e-07	1.42326e-05		protein_coding
138	WBGene00001105	dsl-3	1.82226	0.279681	4.26066e-12	2.95069e-10	Delta-like protein	protein_coding
139	WBGene00002282	let-4	1.81917	0.349584	1.03555e-08	3.97842e-07	Leucine-rich repeat-containing protein let-4	protein_coding
140	WBGene00019855	R03H10.2	1.81906	0.314549	3.84047e-10	1.93741e-08		protein_coding
141	WBGene00007481	C09F9.4	1.81555	0.606254	0.000117855	0.00171831		pseudogene
142	WBGene00022033	Y65B4BL.1	1.80336	0.278759	6.09314e-12	4.07672e-10		protein_coding
143	WBGene00019426	cutl-16	1.79465	0.32513	1.79316e-09	8.13619e-08	CUTiclin-Like	protein_coding
144	WBGene00044514	R09E12.9	1.79308	0.557397	6.07989e-05	0.000962903		protein_coding
145	WBGene00011112	R07E5.4	1.78381	0.246096	2.76151e-14	2.49167e-12		protein_coding
146	WBGene00007130	B0272.4	1.78211	0.147552	9.91561e-35	4.1202e-32		protein_coding
147	WBGene00013594	Y87G2A.2	1.78153	0.169485	4.42255e-27	1.22512e-24		protein_coding
148	WBGene00019472	cyp-35B1	1.77762	0.882197	0.0016809	0.0160081	CYtochrome P450 family	protein_coding
149	WBGene00194674	F23D12.11	1.77516	0.186772	1.23084e-22	2.46012e-20		protein_coding
150	WBGene00021002	W03F9.4	1.76629	0.277885	1.09191e-11	7.09517e-10		protein_coding
151	WBGene00021620	Y47D7A.7	1.74977	0.720717	0.000782838	0.00837898		protein_coding
152	WBGene00008564	acox-1.1	1.74534	0.113392	1.24014e-54	1.3987e-51	Acyl-coenzyme A oxidase	protein_coding
153	WBGene00008047	lact-7	1.74125	0.450926	7.06447e-06	0.000145814	Beta-LACTamase domain containing	protein_coding
154	WBGene00020130	igcm-2	1.73121	0.533832	5.55837e-05	0.000891938	ImmunoGlobulin-like Cell adhesion Molecule family	protein_coding
155	WBGene00008964	mltn-9	1.72269	0.211477	2.38243e-17	2.96209e-15	MLt-TeN (Mlt-10) related	protein_coding
156	WBGene00016926	nhr-171	1.72196	0.762001	0.00114662	0.0115319	Nuclear Hormone Receptor family	protein_coding
157	WBGene00006927	vit-3	1.71909	0.236881	2.38915e-14	2.18061e-12	Vitellogenin-3	protein_coding
158	WBGene00017658	F21C10.9	1.69917	0.274203	3.28223e-11	1.99332e-09		protein_coding
159	WBGene00000468	ces-1	1.69572	1.02391	0.00219363	0.0198268	CES-1; CEll death Specification	protein_coding
160	WBGene00001478	fmo-3	1.69326	0.205049	8.62385e-18	1.13476e-15	Flavin-containing monooxygenase	protein_coding
161	WBGene00001752	gst-4	1.6899	0.12771	3.47373e-41	2.19401e-38	Glutathione S-transferase 4	protein_coding
162	WBGene00000433	ceh-8	1.68657	0.997659	0.002542	0.0222202	Homeobox protein ceh-8	protein_coding
163	WBGene00012168	W01A8.6	1.6843	0.29668	8.44439e-10	4.01617e-08		protein_coding
164	WBGene00017490	pud-2.1	1.67797	0.456843	1.08106e-05	0.000210481	Protein Up-regulated in Daf-2(Gf)	protein_coding
165	WBGene00013169	Y53F4B.23	1.67509	0.344112	8.01721e-08	2.573e-06		protein_coding
166	WBGene00005228	srh-2	1.66767	1.90512	0.00658917	0.0476606	Serpentine Receptor, class H	protein_coding
167	WBGene00012939	Y47D3B.1	1.64978	0.508218	5.92898e-05	0.000945642		protein_coding
168	WBGene00008565	acox-1.2	1.64664	0.296692	1.59249e-09	7.30971e-08	Acyl-coenzyme A oxidase	protein_coding
169	WBGene00022816	fbn-1	1.64235	0.441759	9.63664e-06	0.000190919	FBN-1A.1; FiBrilliN homolog	protein_coding
170	WBGene00019540	K08D12.6	1.64077	0.384293	1.03249e-06	2.62107e-05		protein_coding
171	WBGene00000732	col-159	1.60249	0.28212	8.47717e-10	4.01965e-08	COLlagen	protein_coding
172	WBGene00021337	Y34F4.2	1.60136	0.867126	0.00250542	0.0219903		protein_coding
173	WBGene00013540	Y75B8A.3	1.59649	0.283458	1.09416e-09	5.08139e-08		protein_coding
174	WBGene00021525	Y41D4B.26	1.59097	0.526349	0.000105988	0.00156137		protein_coding
175	WBGene00019187	H11E01.2	1.59041	0.371877	1.17879e-06	2.9686e-05		protein_coding
176	WBGene00006366	sym-1	1.58673	0.434675	1.30018e-05	0.000248545	SYM-1 protein	protein_coding
177	WBGene00022386	Y95B8A.6	1.57769	0.177511	4.13985e-20	6.67023e-18		protein_coding
178	WBGene00010738	K10D3.4	1.57711	0.284318	1.74378e-09	7.98095e-08		protein_coding
179	WBGene00004228	ptr-14	1.55825	0.179558	2.25942e-19	3.49767e-17	PaTched Related family	protein_coding
180	WBGene00021619	Y47D7A.6	1.55518	0.545821	0.000266615	0.00341987		protein_coding
181	WBGene00011508	T05H10.3	1.53657	0.967894	0.00308107	0.0259053		protein_coding
182	WBGene00001824	hbl-1	1.52724	0.664263	0.000807377	0.00858483	Hunchback-like protein	protein_coding
183	WBGene00020962	W02H5.8	1.51685	0.191976	1.93278e-16	2.19559e-14		protein_coding
184	WBGene00013147	eyg-1	1.51519	0.719373	0.00142497	0.0139321	EYG (Drosophila eyegone) homolog	protein_coding
185	WBGene00022104	acsd-1	1.51338	0.209088	3.58217e-14	3.21303e-12	2-amino-3-carboxymuconate-6-semialdehyde decarboxylase	protein_coding
186	WBGene00017754	F23F12.8	1.51023	0.775438	0.00218726	0.019788		protein_coding
187	WBGene00001475	fmi-1	1.50575	0.325522	2.14174e-07	6.35677e-06	FlaMIngo (Cadherin plus 7TM domain) homolog; Flamingo-like protein FMI-1	protein_coding
188	WBGene00001690	grd-1	1.5026	0.328723	3.32053e-07	9.39628e-06	GRounDhog (Hedgehog-like family)	protein_coding
189	WBGene00009048	cth-1	1.49366	0.207184	3.60169e-14	3.21303e-12	CystaTHionine gamma lyase	protein_coding
190	WBGene00020976	oac-51	1.48775	0.60071	0.000632974	0.00708339	O-ACyltransferase homolog	protein_coding
191	WBGene00006956	wrt-10	1.46915	0.512979	0.000191868	0.0025894	WaRThog (Hedgehog-like family)	protein_coding
192	WBGene00003517	nac-1	1.46246	0.18416	1.43493e-16	1.67833e-14	Sodium-dependent low-affinity dicarboxylate transporter 1	protein_coding
193	WBGene00021236	pud-1.2	1.46067	0.430023	3.34359e-05	0.000573239	Protein Up-regulated in Daf-2(Gf)	protein_coding
194	WBGene00044068	syd-9	1.46019	0.319719	2.84739e-07	8.13024e-06		protein_coding
195	WBGene00013074	hmit-1.2	1.45517	0.208728	2.15349e-13	1.75276e-11	H(+) MyoInositol coTransporter	protein_coding
196	WBGene00013852	hhat-1	1.45449	1.18807	0.004743	0.0366758	Homolog of Hedgehog AcylTransferase	protein_coding
197	WBGene00006970	zag-1	1.45139	0.36164	3.53373e-06	7.83674e-05	Zinc finger E-box-binding homeobox protein zag-1	protein_coding
198	WBGene00021156	Y4C6B.2	1.45137	0.243294	1.59187e-10	8.81184e-09		protein_coding
199	WBGene00011556	vglu-3	1.44958	0.195525	8.83718e-15	8.61352e-13	Potential vesicular glutamate transporter vglu-3	protein_coding
200	WBGene00017022	D1022.3	1.44544	0.308204	1.95988e-07	5.84999e-06		protein_coding
201	WBGene00018743	F53B3.5	1.44182	0.230225	2.42506e-11	1.48995e-09		protein_coding
202	WBGene00020528	lgc-54	1.44163	0.523618	0.000307941	0.0038806	Ligand-Gated ion Channel	protein_coding
203	WBGene00019751	M03D4.4	1.44	0.286288	2.82766e-08	1.00787e-06		protein_coding
204	WBGene00020149	T01D1.4	1.43576	0.147451	1.52437e-23	3.29723e-21	1,2-dihydroxy-3-keto-5-methylthiopentene dioxygenase homolog 1	protein_coding
205	WBGene00014008	ZK596.3	1.43503	0.376548	8.10037e-06	0.000164191		protein_coding
206	WBGene00009902	drd-1	1.43247	0.200581	6.13838e-14	5.32555e-12	Dietary restriction down regulated	protein_coding
207	WBGene00019654	K11G9.3	1.42883	0.64499	0.00140322	0.0137791	Carboxylic ester hydrolase	protein_coding
208	WBGene00003633	nhr-43	1.42645	0.295097	8.56757e-08	2.72746e-06	Nuclear Hormone Receptor family	protein_coding
209	WBGene00011383	T02E9.5	1.42596	0.51305	0.000247554	0.00323047		protein_coding
210	WBGene00018113	F36H9.5	1.42247	0.434313	5.38354e-05	0.00086741		protein_coding
211	WBGene00007963	cyp-25A1	1.42146	0.275353	1.54677e-08	5.77668e-07	CYtochrome P450 family	protein_coding
212	WBGene00015400	cyp-35A2	1.42051	0.243345	2.7581e-10	1.46142e-08	CYtochrome P450 family	protein_coding
213	WBGene00010972	R01H10.4	1.41907	0.207338	4.74824e-13	3.67523e-11		protein_coding
214	WBGene00008779	F14B4.1	1.41707	0.355193	3.66778e-06	8.09989e-05		protein_coding
215	WBGene00019514	K08B4.2	1.40779	0.502075	0.000240136	0.00315716		protein_coding
216	WBGene00045276	F18E3.13	1.40688	0.213211	3.18179e-12	2.24288e-10		protein_coding
217	WBGene00008760	F13E9.11	1.39737	0.34975	3.68571e-06	8.12813e-05		protein_coding
218	WBGene00000455	ceh-34	1.3826	0.343315	3.57914e-06	7.92631e-05	Homeobox protein ceh-34	protein_coding
219	WBGene00000674	col-99	1.37498	0.19957	4.14574e-13	3.24066e-11	Putative cuticle collagen 99	protein_coding
220	WBGene00017126	E04F6.6	1.36591	0.172544	1.80977e-16	2.07293e-14		protein_coding
221	WBGene00008816	F14F8.8	1.3611	0.702178	0.00202679	0.0185867		protein_coding
222	WBGene00003771	nlp-33	1.36065	0.145485	5.63815e-22	1.08569e-19	Neuropeptide-like protein 33	protein_coding
223	WBGene00011328	T01D3.3	1.34826	0.341253	5.08574e-06	0.000108519		protein_coding
224	WBGene00007170	B0393.5	1.34495	0.427725	9.29835e-05	0.00139997		protein_coding
225	WBGene00016535	C39D10.8	1.33935	0.246026	3.29334e-09	1.38432e-07		protein_coding
226	WBGene00019832	osg-1	1.33801	0.316873	1.51195e-06	3.71792e-05	Rho guanine nucleotide exchange factor osg-1	protein_coding
227	WBGene00000712	col-139	1.3371	0.445969	0.000139724	0.0019894	COLlagen	protein_coding
228	WBGene00022283	lgc-27	1.33567	0.442518	0.000154121	0.00216125	Ligand-Gated ion Channel	protein_coding
229	WBGene00011462	vap-2	1.32516	0.357376	1.39044e-05	0.000263566	Venom-Allergen-like Protein	protein_coding
230	WBGene00002983	lgx-1	1.32152	0.461575	0.00021957	0.00291776	Lin-12 and Glp-1 X-hybridizing	protein_coding
231	WBGene00009830	cutl-18	1.31838	0.563826	0.00104744	0.0106828	CUTiclin-Like	protein_coding
232	WBGene00006807	unc-75	1.31569	0.369817	2.26068e-05	0.000406563	Putative RNA-binding protein	protein_coding
233	WBGene00000675	col-101	1.30992	0.204236	9.76502e-12	6.37147e-10	COLlagen	protein_coding
234	WBGene00017028	dex-1	1.30945	0.25121	1.27631e-08	4.7983e-07	Dendrite extension defective protein 1	protein_coding
235	WBGene00018424	F44E7.2	1.30762	0.116443	1.94294e-30	6.81517e-28		protein_coding
236	WBGene00000448	pros-1	1.29754	0.272848	1.35617e-07	4.18242e-06	Homeobox protein prospero homolog 1	protein_coding
237	WBGene00021818	Y53G8B.2	1.29673	0.105347	6.22526e-36	2.73047e-33		protein_coding
238	WBGene00001210	egl-46	1.29357	0.436457	0.000166185	0.00230788	C2H2 zinc finger protein EGL-46	protein_coding
239	WBGene00018403	F44A2.3	1.28942	0.183811	1.60196e-13	1.31745e-11		protein_coding
240	WBGene00050903	Y17D7C.4	1.28539	0.462765	0.000322272	0.00401632		pseudogene
241	WBGene00020368	ast-1	1.28507	0.506347	0.000571254	0.00649396	Axon STeering defect	protein_coding
242	WBGene00009617	F41E7.1	1.28432	0.207824	5.07493e-11	2.99004e-09		protein_coding
243	WBGene00010799	chil-12	1.28002	0.422078	0.000139015	0.00198192	CHItinase-Like	protein_coding
244	WBGene00002248	lam-3	1.27744	0.241707	9.06564e-09	3.54323e-07	LAMinin related. See also lmb; Laminin alpha chain	protein_coding
245	WBGene00000608	col-19	1.27324	0.151501	3.2708e-18	4.45224e-16	Cuticle collagen 19	protein_coding
246	WBGene00021576	fbxc-51	1.2719	0.261241	7.42879e-08	2.39389e-06	F-box C protein	protein_coding
247	WBGene00017814	F26A10.2	1.26743	0.26739	1.48235e-07	4.51859e-06		protein_coding
248	WBGene00001713	grl-4	1.26621	0.181664	2.45077e-13	1.97437e-11	GRound-Like (Grd related)	protein_coding
249	WBGene00006675	twk-22	1.26512	0.231422	3.60075e-09	1.50015e-07	TWiK family of potassium channels	protein_coding
250	WBGene00001960	hlh-16	1.2645	0.478822	0.000448943	0.00529807	Helix Loop Helix	protein_coding
251	WBGene00004230	ptr-16	1.26363	0.48743	0.000528949	0.00607426	PaTched Related family	protein_coding
252	WBGene00016943	acdh-1	1.25748	0.139787	2.20921e-20	3.63369e-18	Acyl CoA DeHydrogenase	protein_coding
253	WBGene00007473	chil-8	1.24792	0.568447	0.00152079	0.0147411	CHItinase-Like	protein_coding
254	WBGene00000703	col-129	1.24767	0.283363	6.7758e-07	1.77429e-05	COLlagen	protein_coding
255	WBGene00013416	Y64G10A.7	1.24766	0.283664	7.24179e-07	1.88382e-05		protein_coding
256	WBGene00000754	col-181	1.24728	0.130924	1.45457e-22	2.87096e-20	COLlagen	protein_coding
257	WBGene00022130	Y71F9B.9	1.24226	0.242598	2.11569e-08	7.73303e-07		protein_coding
258	WBGene00007282	clec-223	1.23533	0.229657	5.36037e-09	2.16346e-07	C-type LECtin	protein_coding
259	WBGene00003595	ngn-1	1.23086	0.404177	0.000127294	0.00183224	NeuroGeNin	protein_coding
260	WBGene00018352	fbxc-20	1.22533	0.653112	0.00245721	0.0216393	F-box C protein	protein_coding
261	WBGene00016133	C26B9.3	1.2248	0.445205	0.000319878	0.00399278		protein_coding
262	WBGene00017565	ddo-2	1.22385	0.159479	1.4669e-15	1.52664e-13	D-aspartate oxidase 2	protein_coding
263	WBGene00012883	Y45F10D.2	1.222	0.574494	0.00182782	0.0170809		protein_coding
264	WBGene00011524	T06D8.3	1.22185	1.02486	0.00582603	0.0432908		protein_coding
265	WBGene00003933	pat-9	1.22008	0.221143	2.62951e-09	1.14696e-07	Paralysed Arrest at Two-fold	protein_coding
266	WBGene00044417	C08F1.11	1.21977	0.38074	8.43605e-05	0.00128701		protein_coding
267	WBGene00004225	ptr-11	1.21737	0.14029	2.97663e-19	4.56321e-17	PaTched Related family	protein_coding
268	WBGene00004257	pxn-2	1.21634	0.221071	2.71029e-09	1.17248e-07	PeroXidasiN (Drosophila peroxidase) homolog	protein_coding
269	WBGene00011753	T13F3.6	1.20896	0.29306	2.72057e-06	6.23481e-05		protein_coding
270	WBGene00009371	F33H2.8	1.20832	0.581321	0.00172063	0.0163176		protein_coding
271	WBGene00011838	T19C4.1	1.20696	0.598722	0.00184818	0.017217		protein_coding
272	WBGene00010005	cnc-7	1.20619	0.627178	0.00215824	0.0195739	CaeNaCin (Caenorhabditis bacteriocin)	protein_coding
273	WBGene00006778	unc-42	1.20277	1.07302	0.00597596	0.0441349		protein_coding
274	WBGene00008032	C39E9.8	1.19877	0.161731	1.01817e-14	9.80301e-13		protein_coding
275	WBGene00000039	acn-1	1.19473	0.347951	3.66824e-05	0.000620144	Inactive angiotensin-converting enzyme-related protein	protein_coding
276	WBGene00013404	fbxb-101	1.19006	0.60187	0.00214218	0.0194509	F-box B protein	protein_coding
277	WBGene00000722	col-149	1.18934	0.229366	1.75655e-08	6.49553e-07	COLlagen	protein_coding
278	WBGene00013543	Y75B8A.6	1.18571	0.185654	1.38464e-11	8.88761e-10		protein_coding
279	WBGene00003018	lin-32	1.18134	0.454656	0.00048924	0.00568437		protein_coding
280	WBGene00006925	vit-1	1.17877	0.259524	3.95038e-07	1.09241e-05	Vitellogenin-1	protein_coding
281	WBGene00018215	igcm-1	1.17538	0.284191	2.40693e-06	5.64718e-05	ImmunoGlobulin-like Cell adhesion Molecule family	protein_coding
282	WBGene00012814	Y43F8B.3	1.17354	0.516766	0.00119434	0.011951		protein_coding
283	WBGene00011830	cyp-29A2	1.17282	0.128854	7.8323e-21	1.32981e-18	CYtochrome P450 family	protein_coding
284	WBGene00017184	ncam-1	1.17166	0.198836	2.88459e-10	1.50322e-08	Immunoglobulin domain-containing protein F02G3.1; NCAM (Neural cell adhesion molecule) homolog	protein_coding
285	WBGene00020379	T09B4.5	1.16727	0.230215	2.96361e-08	1.05158e-06		protein_coding
286	WBGene00002085	ins-2	1.16623	0.59203	0.00203797	0.0186548	Probable insulin-like peptide beta-type 2	protein_coding
287	WBGene00004875	smd-1	1.16607	0.117414	2.5679e-24	6.0518e-22	S-adenosylmethionine decarboxylase proenzyme S-adenosylmethionine decarboxylase alpha chain S-adenosylmethionine decarboxylase beta chain [Source:UniProtKB/Swiss-Prot;Acc:O02655]	protein_coding
288	WBGene00008652	F10D11.6	1.16018	0.124218	9.25145e-22	1.68176e-19		protein_coding
289	WBGene00019927	fbxc-24	1.15779	0.314774	1.69968e-05	0.000316113	F-box C protein	protein_coding
290	WBGene00020160	igcm-3	1.15591	0.202006	8.15036e-10	3.89982e-08	ImmunoGlobulin-like Cell adhesion Molecule family	protein_coding
291	WBGene00017331	ugt-40	1.14728	0.28719	4.47106e-06	9.68423e-05	UDP-GlucuronosylTransferase	protein_coding
292	WBGene00008333	C55A6.4	1.14665	0.268794	1.41989e-06	3.49768e-05		protein_coding
293	WBGene00016274	C30G12.2	1.14635	0.206275	2.12688e-09	9.46013e-08		protein_coding
294	WBGene00045077	Y71A12B.18	1.14279	0.322509	2.78647e-05	0.00048617		pseudogene
295	WBGene00004048	plx-2	1.14015	0.266365	1.31542e-06	3.28128e-05	Plexin-2	protein_coding
296	WBGene00020800	zig-10	1.13946	0.569899	0.00209003	0.0190651	2 (Zwei) IG domain protein	protein_coding
297	WBGene00017089	poml-2	1.1367	0.230308	6.36003e-08	2.06636e-06	PON (Paraoxonase) and MEC-6 Like	protein_coding
298	WBGene00009047	F22B8.4	1.13639	0.314289	2.19535e-05	0.000396166		pseudogene
299	WBGene00017789	F25E5.8	1.127	0.200153	1.45072e-09	6.71754e-08		protein_coding
300	WBGene00000757	col-184	1.12636	0.116682	4.96204e-23	1.0282e-20	COLlagen	protein_coding
301	WBGene00003528	nas-9	1.12633	0.198329	1.02129e-09	4.7852e-08	Zinc metalloproteinase nas-9	protein_coding
302	WBGene00000449	ceh-27	1.12459	0.250942	5.60192e-07	1.48913e-05	C. Elegans Homeobox	protein_coding
303	WBGene00000733	col-160	1.11996	0.193359	6.37805e-10	3.10832e-08	COLlagen	protein_coding
304	WBGene00000220	atf-2	1.11976	0.564308	0.00216572	0.0196082	ATF (cAMP-dependent transcription factor) family	protein_coding
305	WBGene00016093	srsx-34	1.11943	0.239928	2.27804e-07	6.72341e-06	Serpentine Receptor, class SX	protein_coding
306	WBGene00006928	vit-4	1.116	0.229591	7.41488e-08	2.39389e-06	Vitellogenin-4	protein_coding
307	WBGene00019489	K07E1.1	1.11122	0.225558	6.00428e-08	1.96289e-06	1,2-dihydroxy-3-keto-5-methylthiopentene dioxygenase homolog 2	protein_coding
308	WBGene00018489	F46E10.2	1.10737	0.209805	1.00812e-08	3.8825e-07	5H1	protein_coding
309	WBGene00018958	F56C11.6	1.10264	0.103179	9.18064e-28	2.78774e-25	Carboxylic ester hydrolase	protein_coding
310	WBGene00016996	D1005.2	1.10152	0.180398	8.97034e-11	5.05863e-09		protein_coding
311	WBGene00006544	tbx-7	1.0989	0.47876	0.00121404	0.0121098	Putative T-box protein 7	protein_coding
312	WBGene00011056	R06B9.5	1.09284	0.149535	2.54529e-14	2.30978e-12		protein_coding
313	WBGene00006623	try-5	1.08958	0.334194	7.62786e-05	0.0011819	TRYpsin-like protease; Trypsin-like serine protease	protein_coding
314	WBGene00017720	F22F7.2	1.0871	0.285123	1.02339e-05	0.000200987		protein_coding
315	WBGene00000696	col-122	1.08654	0.137208	2.10014e-16	2.35186e-14	COLlagen	protein_coding
316	WBGene00004222	ptr-8	1.0859	0.108788	1.62695e-24	4.01398e-22	PaTched Related family	protein_coding
317	WBGene00002827	let-653	1.08534	0.182078	2.07566e-10	1.12242e-08		protein_coding
318	WBGene00010778	gpdh-2	1.08427	0.0667185	2.11852e-60	3.34515e-57	Probable glycerol-3-phosphate dehydrogenase 2	protein_coding
319	WBGene00008707	F11E6.3	1.08373	0.197307	3.33045e-09	1.3949e-07		protein_coding
320	WBGene00000395	cdh-3	1.08307	0.272914	5.38202e-06	0.000113917	Cadherin-3	protein_coding
321	WBGene00013103	Y51H4A.7	1.07952	0.115656	9.45895e-22	1.69724e-19	Probable urocanate hydratase	protein_coding
322	WBGene00017841	F26G1.5	1.07846	0.332182	8.34091e-05	0.00127743		protein_coding
323	WBGene00002055	ifc-1	1.07759	0.265327	4.20018e-06	9.16033e-05	Intermediate filament protein ifc-1	protein_coding
324	WBGene00017421	cutl-29	1.06823	0.415121	0.000656211	0.00727639	CUTiclin-Like	protein_coding
325	WBGene00012420	Y7A9D.1	1.0654	0.217353	8.24311e-08	2.63479e-06		protein_coding
326	WBGene00001958	hlh-14	1.05995	0.227139	2.66286e-07	7.679e-06	Helix Loop Helix	protein_coding
327	WBGene00009014	F21D5.9	1.0558	0.51283	0.00207725	0.0189704		protein_coding
328	WBGene00022837	ceh-45	1.05545	0.605053	0.00392912	0.0314731	C. Elegans Homeobox	protein_coding
329	WBGene00003939	pax-3	1.05502	0.364436	0.00025141	0.00327419	PAX (Paired box) transcription factor	protein_coding
330	WBGene00007934	C34E7.4	1.05359	0.137155	1.41811e-15	1.49279e-13		protein_coding
331	WBGene00000116	alh-10	1.04901	0.161607	7.24623e-12	4.82776e-10	ALdehyde deHydrogenase	protein_coding
332	WBGene00009626	F42A8.1	1.0488	0.178079	3.23143e-10	1.65663e-08		protein_coding
333	WBGene00001377	eya-1	1.04326	0.247603	1.96145e-06	4.65033e-05	Eyes absent homolog	protein_coding
334	WBGene00013541	lonp-2	1.04254	0.144334	4.72613e-14	4.16903e-12	Lon protease homolog 2, peroxisomal	protein_coding
335	WBGene00013585	cyp-42A1	1.04017	0.188157	2.68666e-09	1.16866e-07	CYtochrome P450 family	protein_coding
336	WBGene00000669	col-94	1.03515	0.216531	1.45625e-07	4.44763e-06	COLlagen	protein_coding
337	WBGene00012840	grsp-1	1.03404	0.249505	2.72464e-06	6.23508e-05	Glycine Rich Secreted Protein	protein_coding
338	WBGene00000751	col-178	1.03242	0.11785	1.80536e-19	2.82243e-17	COLlagen	protein_coding
339	WBGene00045379	C45B11.6	1.03066	0.453576	0.00131545	0.0130389	Epoxide hydrolase	protein_coding
340	WBGene00020394	T10B5.8	1.03045	0.430203	0.000992877	0.01022		protein_coding
341	WBGene00008205	sams-1	1.02942	0.134265	1.46959e-15	1.52664e-13	Probable S-adenosylmethionine synthase 1	protein_coding
342	WBGene00015887	C17C3.1	1.0261	0.132581	9.38592e-16	1.00819e-13		protein_coding
343	WBGene00013135	rga-2	1.02467	0.353644	0.000251525	0.00327419	Rho GTPase Activating protein	protein_coding
344	WBGene00017201	grsp-4	1.02246	0.1461	2.12724e-13	1.74037e-11	Glycine Rich Secreted Protein	protein_coding
345	WBGene00219423	C23H5.15	1.01707	0.346625	0.00022856	0.00302258		protein_coding
346	WBGene00008799	F14E5.1	1.01447	0.303432	6.18864e-05	0.000978164		protein_coding
347	WBGene00019376	lipl-4	1.01189	0.476253	0.00185036	0.0172272	LIPase Like	protein_coding
348	WBGene00006538	tbb-4	1.00934	0.33285	0.000175899	0.00241727	Tubulin beta-4 chain	protein_coding
349	WBGene00019819	R02D3.1	1.00735	0.115696	3.10569e-19	4.71528e-17		protein_coding
350	WBGene00044132	C23H4.8	1.00258	0.248976	4.68177e-06	0.000100715		protein_coding

## Sheet: Down_by_glucose_lpin-1_RNAi
Genes down-regulated by glucose-rich diets in lpin-1 RNAi
Number	Ensembl gene id	Gene symbol	Fold change (log2) in glucose, lpin-1 RNAi vs. control, lpin-1 RNAi	SEM of fold change (log2) in Glucose, lpin-1 RNAi vs. control, lpin-1 RNAi	p value in glucose, lpin-1 RNAi vs. control, lpin-1 RNAi	Adjusted p value in glucose, lpin-1 RNAi vs. control, lpin-1 RNAi	Description	Biotype
1	WBGene00015884	C17B7.10	-4.54736	0.659362	3.22879e-13	2.56194e-11		protein_coding
2	WBGene00016577	clec-3	-4.04539	2.38922	0.000645664	0.00718466	C-type LECtin	protein_coding
3	WBGene00008631	F10A3.1	-4.00756	1.09324	1.62049e-05	0.000303233		protein_coding
4	WBGene00020881	T28A11.19	-4.00556	0.331501	7.58874e-35	3.23855e-32		protein_coding
5	WBGene00015878	C17B7.4	-3.90437	0.6766	8.06347e-10	3.86998e-08		protein_coding
6	WBGene00015877	C17B7.3	-3.61784	0.899806	8.18025e-06	0.000165324		protein_coding
7	WBGene00018062	F35F10.13	-3.53084	0.6429	2.00828e-09	8.98321e-08		protein_coding
8	WBGene00015886	C17B7.12	-3.48293	1.24991	0.000602681	0.00679738		protein_coding
9	WBGene00018918	F56A4.10	-3.35684	0.949801	2.96873e-05	0.000514558		protein_coding
10	WBGene00020882	T28A11.20	-3.24194	0.865139	1.31448e-05	0.000250975		protein_coding
11	WBGene00020870	T28A11.3	-3.217	0.81397	6.47262e-06	0.0001343		protein_coding
12	WBGene00019660	K11H12.4	-3.12428	0.249766	3.41964e-37	1.63624e-34		protein_coding
13	WBGene00010062	lipl-1	-2.91937	0.734453	5.40695e-06	0.000114291	Lipase	protein_coding
14	WBGene00001158	ech-9	-2.89723	0.64895	3.66086e-07	1.0231e-05	Enoyl-CoA Hydratase	protein_coding
15	WBGene00017199	clec-45	-2.85047	0.707256	3.70023e-06	8.14875e-05	C-type LECtin	protein_coding
16	WBGene00077692	C08E8.10	-2.82701	0.466691	1.0816e-10	6.07773e-09		protein_coding
17	WBGene00195164	K12B6.11	-2.8256	1.04723	0.00132666	0.0131171		protein_coding
18	WBGene00015152	B0348.2	-2.75712	0.311529	4.35187e-20	6.94101e-18		protein_coding
19	WBGene00011285	ttr-28	-2.72002	0.849194	0.000107771	0.00158445	TransThyretin-Related family domain	protein_coding
20	WBGene00020878	T28A11.16	-2.70097	0.295857	3.71131e-21	6.36975e-19		protein_coding
21	WBGene00007867	C32H11.4	-2.67642	0.477543	1.88432e-09	8.49547e-08		protein_coding
22	WBGene00010125	dod-22	-2.67498	0.272659	4.73546e-24	1.08367e-21	Downstream Of DAF-16 (Regulated by DAF-16)	protein_coding
23	WBGene00077757	E02H4.7	-2.65399	0.293367	1.39763e-20	2.34772e-18		protein_coding
24	WBGene00005188	srg-31	-2.65022	0.631596	1.40645e-06	3.47541e-05	Serpentine receptor class gamma-31	protein_coding
25	WBGene00021590	Y46D2A.2	-2.63942	0.155898	1.49514e-65	3.3726e-62		protein_coding
26	WBGene00020616	T20D4.10	-2.63607	0.283116	7.28599e-22	1.36959e-19		protein_coding
27	WBGene00009429	irg-5	-2.5996	0.251248	2.48058e-26	6.52806e-24	Infection Response protein	protein_coding
28	WBGene00010355	clec-229	-2.5834	1.1272	0.000784063	0.0083821	C-type LECtin	protein_coding
29	WBGene00002115	ins-32	-2.55442	1.30398	0.003694	0.029912	INSulin related	protein_coding
30	WBGene00018194	F39E9.1	-2.52865	0.225138	1.98542e-30	6.81517e-28		pseudogene
31	WBGene00009226	cyp-37B1	-2.5078	0.631319	5.85708e-06	0.000122657	CYtochrome P450 family	protein_coding
32	WBGene00020613	T20D4.7	-2.42952	0.248799	7.68912e-24	1.71002e-21		protein_coding
33	WBGene00020620	T20D4.15	-2.41187	0.614986	5.4609e-06	0.000115278		protein_coding
34	WBGene00007829	oac-5	-2.39071	1.10559	0.00225549	0.0202025	O-ACyltransferase homolog	protein_coding
35	WBGene00011979	T24B8.5	-2.38776	0.229567	1.2214e-26	3.32516e-24		protein_coding
36	WBGene00044723	K11H12.11	-2.35272	0.410201	7.39188e-10	3.56935e-08		protein_coding
37	WBGene00010411	H25K10.1	-2.34216	0.509144	3.77849e-07	1.05225e-05	Purple acid phosphatase	protein_coding
38	WBGene00012308	oac-53	-2.33448	0.338155	2.9945e-13	2.38804e-11	O-ACyltransferase homolog	protein_coding
39	WBGene00021875	Y54G2A.10	-2.30921	0.248235	1.01206e-21	1.79121e-19		protein_coding
40	WBGene00017466	F14F9.3	-2.29499	0.179491	1.01589e-38	5.01277e-36		protein_coding
41	WBGene00009710	F44G3.10	-2.2941	0.363233	1.28679e-11	8.32724e-10		protein_coding
42	WBGene00016660	C45B2.3	-2.29335	0.99227	0.000825194	0.00874484		protein_coding
43	WBGene00009433	F35E12.9	-2.28372	0.208384	3.20686e-29	1.01272e-26		protein_coding
44	WBGene00022588	ZC317.2	-2.28241	0.880561	0.000376941	0.00458544		protein_coding
45	WBGene00020617	T20D4.11	-2.24106	0.251701	2.93704e-20	4.78102e-18		protein_coding
46	WBGene00016795	C49H3.12	-2.23351	0.591075	5.34302e-06	0.000113243		protein_coding
47	WBGene00007875	dod-24	-2.20256	0.274253	5.25916e-17	6.24376e-15	Downstream Of DAF-16 (Regulated by DAF-16)	protein_coding
48	WBGene00018050	clec-139	-2.20092	0.342147	7.66014e-12	5.06082e-10	C-type LECtin	protein_coding
49	WBGene00014135	ZK896.4	-2.19727	0.226235	1.41297e-23	3.09872e-21		protein_coding
50	WBGene00015433	C04E12.2	-2.19392	0.247802	4.70293e-20	7.42592e-18		protein_coding
51	WBGene00268213	C17B7.15	-2.17676	1.33158	0.00437531	0.0343712		protein_coding
52	WBGene00018969	F56D3.1	-2.17597	0.253215	4.90042e-19	7.29977e-17		protein_coding
53	WBGene00045417	Y37H2A.13	-2.16006	0.808191	0.000276741	0.00352968		protein_coding
54	WBGene00017055	D2062.1	-2.13513	1.05516	0.00199709	0.0183337		protein_coding
55	WBGene00008483	E04D5.4	-2.13405	0.214323	1.96356e-24	4.69766e-22		protein_coding
56	WBGene00017214	F07E5.9	-2.12585	0.506539	1.41313e-06	3.48645e-05		protein_coding
57	WBGene00000013	abf-2	-2.11151	0.248148	1.16357e-18	1.6554e-16	Antibacterial factor-related peptide 2	protein_coding
58	WBGene00012163	VZK822L.2	-2.11088	0.392422	4.21577e-09	1.72008e-07		protein_coding
59	WBGene00017200	F07C4.6	-2.10831	0.628118	4.11144e-05	0.00068698		protein_coding
60	WBGene00018645	F49F1.5	-2.08355	0.881172	0.0007733	0.00829511		protein_coding
61	WBGene00009520	clec-168	-2.07874	0.42585	5.15781e-08	1.71096e-06	C-type LECtin	protein_coding
62	WBGene00012583	clec-4	-2.07422	0.346316	1.51857e-10	8.44304e-09	C-type LECtin	protein_coding
63	WBGene00021517	Y41D4B.15	-2.07076	0.392617	7.3035e-09	2.89028e-07		protein_coding
64	WBGene00012709	sre-15	-2.07066	0.501245	1.80976e-06	4.32315e-05	Serpentine Receptor, class E (Epsilon)	protein_coding
65	WBGene00002090	ins-7	-2.02676	0.341248	1.59607e-10	8.81184e-09	Probable insulin-like peptide beta-type 4	protein_coding
66	WBGene00021731	Y49G5A.1	-1.99486	0.847798	0.000750666	0.00809632		protein_coding
67	WBGene00021223	Y19D10A.8	-1.98886	0.895348	0.000974352	0.010049		protein_coding
68	WBGene00009526	clec-169	-1.98789	0.507565	4.30251e-06	9.34478e-05	C-type LECtin	protein_coding
69	WBGene00012597	nhr-235	-1.97864	0.644129	0.000143397	0.00203618	Nuclear Hormone Receptor family	protein_coding
70	WBGene00008493	F01D5.2	-1.95429	0.889757	0.00220009	0.0198511		protein_coding
71	WBGene00012728	Y39G8B.9	-1.92872	0.437253	6.46277e-07	1.70079e-05		protein_coding
72	WBGene00019659	K11H12.3	-1.92567	0.42456	3.21979e-07	9.14398e-06		protein_coding
73	WBGene00009773	lipl-2	-1.9151	0.291575	2.99112e-12	2.11793e-10	Lipase	protein_coding
74	WBGene00001389	far-5	-1.90788	0.285243	1.15821e-12	8.66738e-11	Fatty Acid/Retinol binding protein	protein_coding
75	WBGene00015759	C14C6.5	-1.8872	0.266101	9.32659e-14	7.87523e-12		protein_coding
76	WBGene00015882	C17B7.8	-1.86561	0.966038	0.00229163	0.0204781		protein_coding
77	WBGene00000136	amt-4	-1.82814	0.186141	4.99721e-24	1.12723e-21	Ammonium transporter	protein_coding
78	WBGene00043980	F11D5.7	-1.82402	0.391885	2.34397e-07	6.86326e-06		protein_coding
79	WBGene00018124	F36H12.10	-1.81053	1.09778	0.00259442	0.0225515	Protein-tyrosine-phosphatase	protein_coding
80	WBGene00020698	T22F3.8	-1.80193	0.480878	1.05366e-05	0.000205653		protein_coding
81	WBGene00004275	rab-11.2	-1.79658	0.763022	0.000641614	0.00715929	RAB family	protein_coding
82	WBGene00013996	ZK550.2	-1.77133	0.167675	2.80919e-27	7.92091e-25		protein_coding
83	WBGene00008492	F01D5.1	-1.77014	0.444266	5.1658e-06	0.000109782		protein_coding
84	WBGene00044468	Y69A2AL.2	-1.7657	0.210176	2.53546e-18	3.54291e-16	Phospholipase A(2)	protein_coding
85	WBGene00016119	C25H3.10	-1.76455	0.279218	1.51261e-11	9.66966e-10		protein_coding
86	WBGene00015046	nlp-34	-1.7478	0.415534	1.27445e-06	3.19421e-05	Neuropeptide-Like Protein	protein_coding
87	WBGene00020832	T26C12.2	-1.74772	0.919814	0.00239783	0.021211		protein_coding
88	WBGene00008988	F20G2.5	-1.73486	0.261678	2.12695e-12	1.52657e-10		protein_coding
89	WBGene00008698	F11D11.3	-1.73252	0.484493	1.79127e-05	0.000331974		protein_coding
90	WBGene00016450	clec-5	-1.71521	0.178174	3.5751e-23	7.52678e-21	C-type LECtin	protein_coding
91	WBGene00018907	F55G1.15	-1.71189	0.230327	6.4507e-15	6.32649e-13		protein_coding
92	WBGene00012968	Y48A6B.7	-1.70893	0.201229	1.22998e-18	1.73405e-16		protein_coding
93	WBGene00018178	F38E1.3	-1.69575	0.684943	0.00065089	0.00723245		protein_coding
94	WBGene00015259	dod-20	-1.69197	0.282984	1.34945e-10	7.52926e-09	Downstream Of DAF-16 (Regulated by DAF-16)	protein_coding
95	WBGene00010747	K10D11.3	-1.69012	0.195739	3.83737e-19	5.77067e-17		protein_coding
96	WBGene00016061	hpo-15	-1.6846	0.139938	1.38705e-34	5.61575e-32		protein_coding
97	WBGene00011286	ttr-29	-1.66552	0.353489	1.55792e-07	4.73068e-06	TransThyretin-Related family domain	protein_coding
98	WBGene00020879	T28A11.17	-1.65878	0.534193	0.000106003	0.00156137		protein_coding
99	WBGene00007932	zip-5	-1.65376	0.307173	4.01702e-09	1.6475e-07	BZIP transcription factor family	protein_coding
100	WBGene00010660	K08D8.6	-1.6533	0.204206	3.31249e-17	4.05459e-15		protein_coding
101	WBGene00007465	chil-1	-1.63693	1.14373	0.00460186	0.0357948	CHItinase-Like	protein_coding
102	WBGene00017703	F22E5.1	-1.63676	0.342489	1.03279e-07	3.23567e-06		protein_coding
103	WBGene00001889	his-15	-1.63006	0.479727	3.57772e-05	0.00060679	Histone H2B 1	protein_coding
104	WBGene00001918	his-44	-1.63006	0.479727	3.57772e-05	0.00060679	Histone H2B 1	protein_coding
105	WBGene00015216	valv-1	-1.61718	0.125421	3.17954e-39	1.6735e-36		protein_coding
106	WBGene00021135	W10G11.2	-1.61108	0.648323	0.000668926	0.00738109		protein_coding
107	WBGene00000007	aat-6	-1.60994	0.17288	9.26618e-22	1.68176e-19	Amino Acid Transporter	protein_coding
108	WBGene00015768	C14C11.4	-1.60243	0.316745	2.85466e-08	1.0152e-06		protein_coding
109	WBGene00017001	D1007.3	-1.59839	0.4642	3.08736e-05	0.000534533		protein_coding
110	WBGene00021518	hpo-6	-1.59377	0.167315	1.13118e-22	2.28992e-20		protein_coding
111	WBGene00016481	C36C5.12	-1.58726	0.988952	0.00284469	0.0243241	UPF0376 protein C36C5.12	protein_coding
112	WBGene00003689	nhr-99	-1.57953	0.302604	1.20954e-08	4.58001e-07	Nuclear Hormone Receptor family	protein_coding
113	WBGene00019738	clec-265	-1.57691	0.199371	1.70717e-16	1.98207e-14	C-type LECtin	protein_coding
114	WBGene00008199	C49C3.9	-1.56766	0.139861	2.25065e-30	7.56122e-28		protein_coding
115	WBGene00011672	cyp-13A5	-1.56509	0.193589	4.23319e-17	5.10245e-15	Putative cytochrome P450 CYP13A5	protein_coding
116	WBGene00015605	C08E3.13	-1.55658	0.539524	0.000188241	0.00254978		protein_coding
117	WBGene00016013	C23G10.6	-1.5525	0.408551	7.50764e-06	0.000152962	UDP-glucuronosyltransferase	protein_coding
118	WBGene00016196	C28H8.5	-1.54363	0.614348	0.000511412	0.0058943		protein_coding
119	WBGene00021589	Y46D2A.1	-1.53554	0.514236	0.000145749	0.00205847		protein_coding
120	WBGene00022652	ZK84.5	-1.53552	0.798131	0.00223727	0.020102		protein_coding
121	WBGene00012741	Y40H4A.2	-1.53434	0.673037	0.000951407	0.00985742		protein_coding
122	WBGene00011284	ttr-27	-1.51494	0.227089	1.79138e-12	1.29752e-10	TransThyretin-Related family domain	protein_coding
123	WBGene00003092	lys-3	-1.50732	0.272171	1.81076e-09	8.19251e-08	Lysozyme-like protein 3	protein_coding
124	WBGene00009345	F32H2.8	-1.50252	1.07699	0.00441147	0.0346037		protein_coding
125	WBGene00004987	spp-2	-1.50179	0.174787	5.68334e-19	8.38692e-17	SaPosin-like Protein family	protein_coding
126	WBGene00022644	dod-19	-1.49413	0.114842	7.05922e-40	4.12834e-37	Downstream Of DAF-16 (Regulated by DAF-16)	protein_coding
127	WBGene00020228	T05A8.2	-1.47806	0.996115	0.00373486	0.0301963		protein_coding
128	WBGene00013318	Y57G11C.23	-1.47398	0.858109	0.0030278	0.0255117		protein_coding
129	WBGene00045146	Y41E3.22	-1.47128	0.432574	3.41339e-05	0.000583306		protein_coding
130	WBGene00017678	asp-12	-1.46758	0.363048	2.99504e-06	6.7367e-05	ASpartyl Protease	protein_coding
131	WBGene00018055	F35F10.5	-1.46653	0.250473	3.11926e-10	1.60958e-08		protein_coding
132	WBGene00013329	Y57G11C.40	-1.46003	0.326847	4.51811e-07	1.22839e-05		protein_coding
133	WBGene00015710	C12D5.9	-1.45482	0.22215	4.09453e-12	2.84813e-10		protein_coding
134	WBGene00008255	C51E3.10	-1.45153	0.248122	3.13254e-10	1.61117e-08		protein_coding
135	WBGene00020618	T20D4.12	-1.44371	0.728166	0.00173231	0.0163791		protein_coding
136	WBGene00011677	cyp-13A1	-1.43503	0.38266	1.00907e-05	0.000199165	Putative cytochrome P450 CYP13A1	protein_coding
137	WBGene00008494	F01D5.3	-1.4347	0.552236	0.0005962	0.00674355		protein_coding
138	WBGene00013037	Y49E10.18	-1.43127	0.190873	3.62735e-15	3.69522e-13		protein_coding
139	WBGene00011200	R10E4.3	-1.42826	0.593108	0.000801616	0.00852932		protein_coding
140	WBGene00020341	T08B1.4	-1.42414	0.20224	1.3104e-13	1.09477e-11		protein_coding
141	WBGene00016742	C48B6.4	-1.41683	0.717982	0.00187456	0.0174011		protein_coding
142	WBGene00013119	Y51H4A.25	-1.41624	0.235457	1.13682e-10	6.36541e-09		protein_coding
143	WBGene00008726	F13A7.11	-1.41504	0.254159	1.58794e-09	7.30971e-08		protein_coding
144	WBGene00016505	ttr-33	-1.40799	0.192013	1.52142e-14	1.43852e-12	TransThyretin-Related family domain	protein_coding
145	WBGene00014136	ZK896.5	-1.40433	0.132345	1.81711e-27	5.41361e-25		protein_coding
146	WBGene00017277	F09C12.2	-1.40265	0.631402	0.00113518	0.011446	Mitogen-activated protein kinase	protein_coding
147	WBGene00014245	ZK1307.2	-1.40097	0.289344	8.1897e-08	2.62303e-06		protein_coding
148	WBGene00019968	R08F11.4	-1.39875	0.261321	5.73005e-09	2.30223e-07		protein_coding
149	WBGene00009984	F53F1.6	-1.39676	0.208934	1.52351e-12	1.12412e-10		protein_coding
150	WBGene00022891	ZK1290.10	-1.39515	0.441561	8.56327e-05	0.0013039		protein_coding
151	WBGene00000172	aqp-4	-1.3877	0.168457	1.22963e-17	1.5658e-15	AQuaPorin or aquaglyceroporin related	protein_coding
152	WBGene00009517	clec-167	-1.38644	0.378992	1.42835e-05	0.000269781	C-type LECtin	protein_coding
153	WBGene00008692	scav-4	-1.38595	0.177268	3.52877e-16	3.86939e-14	SCAVenger receptor (CD36 family) related	protein_coding
154	WBGene00019255	H32C10.1	-1.37832	0.569186	0.00062231	0.00698882		protein_coding
155	WBGene00194708	Y36E3A.2	-1.37367	0.367444	1.04518e-05	0.000204505		protein_coding
156	WBGene00022479	fbxa-36	-1.36992	0.728714	0.00210077	0.0191298	F-box A protein	protein_coding
157	WBGene00206354	F27E5.9	-1.36781	0.241024	9.05932e-10	4.25734e-08		protein_coding
158	WBGene00009185	F27C8.5	-1.36632	0.432627	9.46516e-05	0.00142067		protein_coding
159	WBGene00007097	B0024.4	-1.36331	0.190117	6.34612e-14	5.44594e-12		protein_coding
160	WBGene00009426	F35E12.2	-1.35626	0.616606	0.00117016	0.0117313		protein_coding
161	WBGene00018470	F45E4.5	-1.35552	0.242245	1.47934e-09	6.83007e-08		protein_coding
162	WBGene00077699	C45B11.8	-1.35326	0.355728	8.31488e-06	0.000167307		protein_coding
163	WBGene00016920	C54E4.5	-1.34146	0.191046	1.4746e-13	1.21906e-11		protein_coding
164	WBGene00018760	irg-3	-1.33967	0.199633	1.43326e-12	1.06249e-10	Infection Response protein	protein_coding
165	WBGene00019978	hacd-1	-1.33844	0.144577	1.38918e-21	2.41045e-19	Hydroxy-Acyl-CoA Dehydrogenase	protein_coding
166	WBGene00009397	clec-66	-1.33795	0.214579	3.11264e-11	1.89763e-09	C-type LECtin	protein_coding
167	WBGene00018906	egas-4	-1.33351	0.630715	0.00162231	0.0155533	EGF plus ASC domain ion channel	protein_coding
168	WBGene00000539	cln-3.1	-1.33278	0.276579	9.15395e-08	2.88505e-06	Battenin	protein_coding
169	WBGene00008965	mltn-10	-1.32922	0.686453	0.00255624	0.0222508	MLt-TeN (Mlt-10) related	protein_coding
170	WBGene00004986	spp-1	-1.32783	0.168285	2.21936e-16	2.46787e-14	SaPosin-like Protein family	protein_coding
171	WBGene00003571	ncx-6	-1.31915	0.239353	2.51546e-09	1.10331e-07	Putative sodium/calcium exchanger 6	protein_coding
172	WBGene00007454	C08F11.7	-1.31879	0.431567	0.000128485	0.00184602		protein_coding
173	WBGene00010473	hrg-2	-1.30626	0.283729	2.66504e-07	7.679e-06	Cadmium-inducible lysosomal protein CDR-5; Heme Responsive protein	protein_coding
174	WBGene00011643	slc-17.9	-1.3019	0.436303	0.0001684	0.00233045	SLC (SoLute Carrier) homolog	protein_coding
175	WBGene00015362	fbxa-105	-1.28903	0.175435	1.47598e-14	1.40396e-12	F-box A protein	protein_coding
176	WBGene00014106	ZK856.5	-1.28769	0.255527	3.1306e-08	1.10094e-06		protein_coding
177	WBGene00017698	F22B7.9	-1.27785	0.153883	7.30177e-18	9.68865e-16		protein_coding
178	WBGene00008152	C47E12.9	-1.27078	0.467826	0.000393397	0.00475768		protein_coding
179	WBGene00001762	gst-14	-1.27066	0.520297	0.000712169	0.00776598	Glutathione S-Transferase	protein_coding
180	WBGene00011578	npr-20	-1.26942	0.43841	0.000218548	0.00290967	NeuroPeptide Receptor family	protein_coding
181	WBGene00013330	Y57G11C.41	-1.26383	0.490007	0.000574269	0.00652354		protein_coding
182	WBGene00009192	asah-2	-1.2634	0.129782	1.69835e-23	3.62392e-21	Probable acid ceramidase	protein_coding
183	WBGene00011530	T06D8.10	-1.26169	0.238823	9.03466e-09	3.53988e-07		protein_coding
184	WBGene00016097	C25E10.8	-1.26145	0.251402	3.54122e-08	1.23434e-06		protein_coding
185	WBGene00019780	M60.4	-1.26111	0.163449	9.81546e-16	1.0472e-13		protein_coding
186	WBGene00009239	irld-6	-1.26035	0.215536	3.59229e-10	1.82387e-08	Insulin/EGF-Receptor L Domain protein	protein_coding
187	WBGene00009237	F28H7.3	-1.26027	0.152806	1.21044e-17	1.55389e-15		protein_coding
188	WBGene00015034	B0207.11	-1.25983	0.885074	0.0053907	0.0406103		protein_coding
189	WBGene00009157	F26E4.2	-1.25816	0.213925	2.87755e-10	1.50322e-08		protein_coding
190	WBGene00001886	his-12	-1.25549	0.415221	0.000144715	0.00204753	Histone H2A	protein_coding
191	WBGene00001917	his-43	-1.25549	0.415221	0.000144715	0.00204753	Histone H2A	protein_coding
192	WBGene00002274	lec-11	-1.25381	0.19806	1.8103e-11	1.14339e-09	Galectin	protein_coding
193	WBGene00018158	comp-1	-1.24756	0.502694	0.000727684	0.00789157	Sperm COMPetition	protein_coding
194	WBGene00017654	F21C10.4	-1.24518	0.20953	2.09088e-10	1.12679e-08		protein_coding
195	WBGene00007894	C33D3.3	-1.24194	0.411011	0.000143929	0.00204191		protein_coding
196	WBGene00001884	his-10	-1.23838	0.441287	0.00027351	0.00349695	Histone H4	protein_coding
197	WBGene00001888	his-14	-1.23838	0.441287	0.00027351	0.00349695	Histone H4	protein_coding
198	WBGene00001900	his-26	-1.23838	0.441287	0.00027351	0.00349695	Histone H4	protein_coding
199	WBGene00022411	Y102A11A.1	-1.23323	0.315854	6.55838e-06	0.000135723		protein_coding
200	WBGene00017127	E04F6.8	-1.23215	0.229253	5.37097e-09	2.16346e-07		protein_coding
201	WBGene00009796	F46G10.1	-1.23191	0.144232	1.05935e-18	1.5346e-16		protein_coding
202	WBGene00009431	dct-17	-1.23098	0.200846	6.45473e-11	3.74706e-09	DAF-16/FOXO Controlled, germline Tumor affecting	protein_coding
203	WBGene00000784	cpr-4	-1.22819	0.20868	2.83078e-10	1.48499e-08	Cathepsin B-like cysteine proteinase 4	protein_coding
204	WBGene00011416	T04A11.1	-1.22705	0.196683	3.41624e-11	2.04327e-09		protein_coding
205	WBGene00011419	T04A11.4	-1.22705	0.196683	3.41624e-11	2.04327e-09		protein_coding
206	WBGene00010046	F54D1.1	-1.22564	0.494358	0.000743057	0.00803621		protein_coding
207	WBGene00009434	F35E12.10	-1.22145	0.130437	6.1874e-22	1.1771e-19		protein_coding
208	WBGene00022653	ZK105.1	-1.22122	0.23155	9.20971e-09	3.59065e-07		protein_coding
209	WBGene00043062	clec-80	-1.21651	0.308205	5.13555e-06	0.000109286	C-type LECtin	protein_coding
210	WBGene00013947	ZK228.4	-1.2066	0.164217	1.70568e-14	1.60314e-12		protein_coding
211	WBGene00015278	C01B10.3	-1.20558	0.155849	8.22143e-16	8.89153e-14		protein_coding
212	WBGene00044756	F58F12.4	-1.20532	0.289468	2.07084e-06	4.90234e-05		protein_coding
213	WBGene00020869	T28A11.2	-1.20349	0.197656	8.34824e-11	4.74168e-09		protein_coding
214	WBGene00021235	Y19D10B.6	-1.20331	0.295157	3.20286e-06	7.16333e-05		protein_coding
215	WBGene00019967	cyp-33C8	-1.20244	0.155069	7.0112e-16	7.63495e-14	CYtochrome P450 family	protein_coding
216	WBGene00009432	cld-9	-1.19934	0.219097	3.2346e-09	1.36928e-07	Cub (CUB) Like Domain containing protein	protein_coding
217	WBGene00011592	T07F10.6	-1.19921	0.343202	3.16418e-05	0.000546635		protein_coding
218	WBGene00002106	ins-23	-1.19715	0.644606	0.00251811	0.0220894	Probable insulin-like peptide alpha-type 3	protein_coding
219	WBGene00015574	irg-1	-1.19653	0.217861	3.0114e-09	1.28514e-07	Infection Response protein	protein_coding
220	WBGene00008277	mltn-12	-1.19638	0.570111	0.00168972	0.0160824	MLt-TeN (Mlt-10) related	protein_coding
221	WBGene00044646	B0205.14	-1.19622	0.282753	1.553e-06	3.79595e-05		protein_coding
222	WBGene00044120	C36B1.13	-1.19575	0.597095	0.00206902	0.0189153		protein_coding
223	WBGene00007808	best-7	-1.19422	0.223738	6.03005e-09	2.41661e-07	Bestrophin homolog	protein_coding
224	WBGene00016099	C25E10.10	-1.19065	0.161474	1.2827e-14	1.2275e-12		protein_coding
225	WBGene00020360	math-41	-1.19038	0.271225	7.68739e-07	1.99317e-05	MATH (Meprin-associated Traf homology) domain containing	protein_coding
226	WBGene00016064	acd-1	-1.19036	0.41594	0.00024678	0.00322304		protein_coding
227	WBGene00006679	twk-26	-1.18889	0.382885	0.000111214	0.00163052	TWiK family of potassium channels	protein_coding
228	WBGene00007919	cup-16	-1.18825	0.15824	4.5726e-15	4.59881e-13		protein_coding
229	WBGene00012501	Y26D4A.3	-1.18489	0.504842	0.000923662	0.00962047		protein_coding
230	WBGene00012253	clec-50	-1.18481	0.100436	4.0661e-33	1.52866e-30	C-type LECtin	protein_coding
231	WBGene00014168	ZK945.6	-1.18452	1.0855	0.00698791	0.0499046		protein_coding
232	WBGene00018259	F41B4.3	-1.18156	0.142636	9.50804e-18	1.24076e-15		protein_coding
233	WBGene00044788	ttr-38	-1.1814	0.224454	1.07432e-08	4.11736e-07	TransThyretin-Related family domain	protein_coding
234	WBGene00004993	spp-8	-1.17919	0.114017	4.27612e-26	1.08903e-23	SaPosin-like Protein family	protein_coding
235	WBGene00001754	gst-6	-1.17503	0.230141	2.3554e-08	8.54984e-07	Probable glutathione S-transferase 6	protein_coding
236	WBGene00009620	fip-5	-1.17499	0.284583	2.50019e-06	5.83131e-05	Fungus-Induced Protein	protein_coding
237	WBGene00007584	C14C10.1	-1.17366	0.477354	0.000745455	0.00804561		protein_coding
238	WBGene00013636	Y105C5A.12	-1.16881	0.59965	0.00234592	0.0208683		protein_coding
239	WBGene00021178	Y9C9A.8	-1.16502	0.293289	4.85223e-06	0.000103958		protein_coding
240	WBGene00001885	his-11	-1.16159	0.268764	1.05918e-06	2.6802e-05	Histone H2B 1	protein_coding
241	WBGene00010238	F58B4.5	-1.16089	0.175241	2.78362e-12	1.98884e-10		protein_coding
242	WBGene00044035	F27E5.7	-1.16068	0.355276	6.94659e-05	0.00108493		protein_coding
243	WBGene00009293	F31D4.8	-1.15892	0.272779	1.59436e-06	3.88728e-05		protein_coding
244	WBGene00021167	cyp-32B1	-1.15331	0.255169	4.63961e-07	1.25636e-05	CYtochrome P450 family	protein_coding
245	WBGene00018744	F53B3.6	-1.15101	0.206848	2.15752e-09	9.56944e-08		protein_coding
246	WBGene00017082	DC2.5	-1.15069	0.182068	2.02597e-11	1.26443e-09		protein_coding
247	WBGene00003485	mua-6	-1.1489	0.139351	1.35232e-17	1.70825e-15	Intermediate filament protein ifa-2	protein_coding
248	WBGene00009809	F47B8.8	-1.14802	0.192415	1.95145e-10	1.05888e-08		protein_coding
249	WBGene00019717	trx-3	-1.14776	0.282918	3.41918e-06	7.61479e-05	ThioRedoXin [see also xtr]	protein_coding
250	WBGene00015393	C03G6.5	-1.1476	0.250932	3.52063e-07	9.90923e-06	UPF0376 protein C03G6.5	protein_coding
251	WBGene00015223	B0507.6	-1.14421	0.413826	0.000343189	0.00424018		protein_coding
252	WBGene00045517	R11D1.13	-1.14388	0.631512	0.00316819	0.0264686		protein_coding
253	WBGene00001786	gst-38	-1.14247	0.259653	7.64911e-07	1.9865e-05	Glutathione S-Transferase	protein_coding
254	WBGene00013702	Y106G6D.6	-1.13711	0.233793	8.49611e-08	2.71017e-06		protein_coding
255	WBGene00021878	Y54G2A.13	-1.13589	0.901349	0.00619024	0.0453619		protein_coding
256	WBGene00007835	oac-7	-1.13472	0.494142	0.00112892	0.0114048	O-ACyltransferase homolog	protein_coding
257	WBGene00020566	ttr-7	-1.12994	0.242631	2.33472e-07	6.85229e-06	TransThyretin-Related family domain	protein_coding
258	WBGene00002024	hsp-43	-1.12867	0.135082	4.82055e-18	6.45055e-16	Heat Shock Protein	protein_coding
259	WBGene00018492	hpo-26	-1.12839	0.31094	2.00943e-05	0.00036554		protein_coding
260	WBGene00007521	C11E4.7	-1.12316	0.167626	1.72684e-12	1.25653e-10		protein_coding
261	WBGene00013263	Y57A10A.23	-1.12166	0.205373	3.68737e-09	1.5322e-07		protein_coding
262	WBGene00016474	C36C5.5	-1.11985	0.304384	1.62275e-05	0.000303233		protein_coding
263	WBGene00010769	asah-1	-1.11913	0.194415	6.71574e-10	3.26282e-08	Acid ceramidase	protein_coding
264	WBGene00002273	lec-10	-1.11664	0.12952	6.15154e-19	8.99378e-17	Galectin	protein_coding
265	WBGene00016187	C28G1.2	-1.11587	0.306328	1.7845e-05	0.000331107		protein_coding
266	WBGene00004990	spp-5	-1.10929	0.177482	3.34992e-11	2.0189e-09	SaPosin-like Protein family	protein_coding
267	WBGene00012152	cnc-10	-1.10798	0.222865	5.10294e-08	1.69633e-06	CaeNaCin (Caenorhabditis bacteriocin)	protein_coding
268	WBGene00013986	ZK512.7	-1.10772	0.218413	3.04573e-08	1.0783e-06		protein_coding
269	WBGene00007551	C13C4.7	-1.10721	0.269885	2.97893e-06	6.72923e-05		protein_coding
270	WBGene00021207	Y18H1A.1	-1.10704	0.623052	0.00327314	0.0271872		protein_coding
271	WBGene00003958	pcp-3	-1.10552	0.118505	8.97581e-22	1.66739e-19	Prolyl Carboxy Peptidase like	protein_coding
272	WBGene00006886	vap-1	-1.09768	0.266653	2.86291e-06	6.50436e-05	Venom allergen-like protein; Venom-Allergen-like Protein	protein_coding
273	WBGene00000190	arf-1.1	-1.09615	0.155034	1.33564e-13	1.10999e-11	ADP-ribosylation factor 1-like 1	protein_coding
274	WBGene00010225	ttr-31	-1.092	0.174095	2.89658e-11	1.77275e-09	TransThyretin-Related family domain	protein_coding
275	WBGene00021121	W09G12.7	-1.08915	0.528172	0.0018986	0.017583		protein_coding
276	WBGene00012399	Y6E2A.5	-1.08343	0.59849	0.00327914	0.0272084		protein_coding
277	WBGene00007763	C27B7.6	-1.08304	0.626815	0.00386194	0.0310173	Putative serine/threonine-protein phosphatase C27B7.6	protein_coding
278	WBGene00004058	pmp-1	-1.0798	0.158396	8.39088e-13	6.43165e-11	Peroxisomal Membrane Protein related	protein_coding
279	WBGene00001899	his-25	-1.07871	0.18048	1.83597e-10	1.00311e-08	Histone H3	protein_coding
280	WBGene00003991	pfn-3	-1.07351	0.150367	8.26077e-14	7.05068e-12	Profilin-3	protein_coding
281	WBGene00010516	K02E11.7	-1.07203	0.227151	1.96367e-07	5.85026e-06		protein_coding
282	WBGene00007419	C07E3.9	-1.07195	0.17924	1.82166e-10	9.9875e-09	Phospholipase A(2)	protein_coding
283	WBGene00018376	F43C9.2	-1.07003	0.159468	1.67749e-12	1.22627e-10		protein_coding
284	WBGene00008042	C40H1.7	-1.06751	0.364604	0.000217991	0.0029047		protein_coding
285	WBGene00012185	W01F3.2	-1.0642	0.211302	3.74282e-08	1.29402e-06		protein_coding
286	WBGene00014134	ZK896.3	-1.06291	0.356812	0.000206319	0.00276472		pseudogene
287	WBGene00043743	Y59E9AL.2	-1.06193	0.465132	0.00119936	0.0119797		protein_coding
288	WBGene00000963	dhp-1	-1.06069	0.195056	4.42614e-09	1.79663e-07	Dihydropyrimidinase 1	protein_coding
289	WBGene00008123	ent-4	-1.05995	0.222327	1.4902e-07	4.53378e-06	Equilibrative Nucleoside Transporter	protein_coding
290	WBGene00015182	B0416.7	-1.05861	0.298893	2.83638e-05	0.000493244		protein_coding
291	WBGene00021519	Y41D4B.17	-1.051	0.332558	0.000110314	0.00161883		protein_coding
292	WBGene00008950	wht-5	-1.05083	0.48487	0.00169763	0.0161382	WHiTe (Drosophila) related ABC transporter	protein_coding
293	WBGene00003590	nex-3	-1.04848	0.19585	8.02953e-09	3.15389e-07	Annexin	protein_coding
294	WBGene00021975	Y58A7A.1	-1.04127	0.227091	3.6065e-07	1.01149e-05		protein_coding
295	WBGene00020699	T22F3.10	-1.04039	0.46532	0.00152831	0.0147959		protein_coding
296	WBGene00018462	F45E1.1	-1.03986	0.208003	4.77278e-08	1.6103e-06		protein_coding
297	WBGene00003765	nlp-27	-1.03803	0.166585	3.84892e-11	2.29337e-09	Neuropeptide-Like Protein	protein_coding
298	WBGene00011707	T11B7.2	-1.03758	0.138339	5.50433e-15	5.43208e-13		protein_coding
299	WBGene00009561	F39D8.3	-1.03636	0.732762	0.00490318	0.0376562		protein_coding
300	WBGene00006539	tbb-6	-1.03589	0.167997	5.66627e-11	3.31372e-09	Tubulin beta chain	protein_coding
301	WBGene00009816	F47B10.5	-1.03568	0.199068	1.65294e-08	6.12675e-07		protein_coding
302	WBGene00000171	aqp-3	-1.03359	0.516195	0.00245906	0.0216436	AQuaPorin or aquaglyceroporin related	protein_coding
303	WBGene00011616	T08D10.3	-1.03286	0.426247	0.000912122	0.0095191		protein_coding
304	WBGene00007073	ugt-2	-1.03091	0.184338	1.88848e-09	8.49547e-08	UDP-GlucuronosylTransferase	protein_coding
305	WBGene00020363	fbxa-3	-1.03058	0.284447	2.22031e-05	0.000400214	F-box A protein	protein_coding
306	WBGene00004017	phg-1	-1.02785	0.362898	0.000316734	0.00397281	Growth arrest-specific protein 1 homolog	protein_coding
307	WBGene00011971	lron-9	-1.02483	0.260501	6.40361e-06	0.000133043	ELRR (Extracellular Leucine-Rich Repeat) ONly	protein_coding
308	WBGene00008797	F14D7.10	-1.02313	0.478803	0.00190189	0.0176031		protein_coding
309	WBGene00017376	F11C7.2	-1.02203	0.260301	7.27035e-06	0.000149089		protein_coding
310	WBGene00010375	H09F14.1	-1.01986	0.324707	0.000125267	0.00180801		protein_coding
311	WBGene00001676	gpa-14	-1.01972	0.462341	0.00155794	0.0150274	Guanine nucleotide-binding protein alpha-14 subunit	protein_coding
312	WBGene00019166	tat-2	-1.01816	0.182941	2.24691e-09	9.938e-08	Phospholipid-transporting ATPase	protein_coding
313	WBGene00007890	C33A12.19	-1.01561	0.311003	7.898e-05	0.00121549		protein_coding
314	WBGene00019213	H20E11.1	-1.01354	0.197929	2.64243e-08	9.46123e-07		protein_coding
315	WBGene00019410	K05F1.9	-1.013	0.392088	0.000642024	0.00715929	Major sperm protein	protein_coding
316	WBGene00020559	best-17	-1.01248	0.177209	1.02687e-09	4.79714e-08	Bestrophin homolog 17	protein_coding
317	WBGene00020497	T14A8.2	-1.01149	0.243316	2.62728e-06	6.06503e-05		protein_coding
318	WBGene00008542	scav-6	-1.01142	0.210519	1.3412e-07	4.14435e-06	SCAVenger receptor (CD36 family) related	protein_coding
319	WBGene00003090	lys-1	-1.00969	0.148708	1.04077e-12	7.86302e-11	Lysozyme-like protein 1	protein_coding
320	WBGene00194703	F26B1.8	-1.0088	0.398257	0.000711076	0.00775943		protein_coding
321	WBGene00007810	C29F7.1	-1.00617	0.265731	1.23024e-05	0.000236897		protein_coding
322	WBGene00044455	F23F12.13	-1.00608	0.557224	0.00403385	0.0320556		protein_coding
323	WBGene00014090	ZK822.2	-1.00505	0.194095	1.77565e-08	6.55084e-07		protein_coding
324	WBGene00007414	C07E3.3	-1.00461	0.214114	2.31103e-07	6.79539e-06		protein_coding
325	WBGene00013826	Y116F11B.10	-1.00337	0.313253	0.000104354	0.0015414		pseudogene
326	WBGene00015932	C17H12.6	-1.00313	0.238562	2.22745e-06	5.24947e-05		protein_coding
327	WBGene00195233	F31E9.11	-1.00023	0.322333	0.000146713	0.00207023		ncRNA
